# Supplementary material for: Causal relationship between T2DM microvascular complications and gut microbiota: a Mendelian randomization study
Source: Front Endocrinol (Lausanne). 2024 Jun 3;15:1349465. doi: 10.3389/fendo.2024.1349465 (PMC11180823; doi:10.3389/fendo.2024.1349465)
Supplement: Supplementary file 3 [file Table_1.xlsx]

## Sheet: Supplementary table 1
All results of retinopathy and 211 GM taxa
id.exposure	id.outcome	outcome	exposure	method	nsnp	b	se	pval	lo_ci	up_ci	or	or_lci95	or_uci95	qvalue
ebi-a-GCST90016908	finn-b-E4_DM2OPTH	Type 2 diabetes with ophthalmic complications || id:finn-b-E4_DM2OPTH	class Actinobacteria id.419	Inverse variance weighted	15	-0.013798	0.143932	0.923628	-0.295905	0.268309	0.986297	0.743858	1.30775	0.984757
ebi-a-GCST90016908	finn-b-E4_DM2OPTH	Type 2 diabetes with ophthalmic complications || id:finn-b-E4_DM2OPTH	class Actinobacteria id.419	MR Egger	15	0.389783	0.417016	0.366983	-0.427568	1.20713	1.47666	0.652093	3.34389	0.984757
ebi-a-GCST90016908	finn-b-E4_DM2OPTH	Type 2 diabetes with ophthalmic complications || id:finn-b-E4_DM2OPTH	class Actinobacteria id.419	Weighted median	15	-0.0473736	0.205727	0.817878	-0.450598	0.35585	0.953731	0.637247	1.42739	0.984757
ebi-a-GCST90016909	finn-b-E4_DM2OPTH	Type 2 diabetes with ophthalmic complications || id:finn-b-E4_DM2OPTH	class Alphaproteobacteria id.2379	Inverse variance weighted	7	-0.0676095	0.227466	0.766291	-0.513442	0.378223	0.934625	0.598432	1.45969	0.984757
ebi-a-GCST90016909	finn-b-E4_DM2OPTH	Type 2 diabetes with ophthalmic complications || id:finn-b-E4_DM2OPTH	class Alphaproteobacteria id.2379	MR Egger	7	0.284593	0.920402	0.769635	-1.51939	2.08858	1.32922	0.218844	8.07345	0.984757
ebi-a-GCST90016910	finn-b-E4_DM2OPTH	Type 2 diabetes with ophthalmic complications || id:finn-b-E4_DM2OPTH	class Bacilli id.1673	Inverse variance weighted	18	0.045026	0.157438	0.774884	-0.263552	0.353604	1.04606	0.768317	1.42419	0.984757
ebi-a-GCST90016910	finn-b-E4_DM2OPTH	Type 2 diabetes with ophthalmic complications || id:finn-b-E4_DM2OPTH	class Bacilli id.1673	MR Egger	18	0.146405	0.443515	0.745606	-0.722885	1.01569	1.15766	0.48535	2.76128	0.984757
ebi-a-GCST90016910	finn-b-E4_DM2OPTH	Type 2 diabetes with ophthalmic complications || id:finn-b-E4_DM2OPTH	class Bacilli id.1673	Weighted median	18	0.218425	0.207458	0.292404	-0.188193	0.625042	1.24412	0.828455	1.86832	0.984757
ebi-a-GCST90016911	finn-b-E4_DM2OPTH	Type 2 diabetes with ophthalmic complications || id:finn-b-E4_DM2OPTH	class Bacteroidia id.912	Inverse variance weighted	14	0.0939561	0.163413	0.565319	-0.226334	0.414246	1.09851	0.797452	1.51323	0.984757
ebi-a-GCST90016911	finn-b-E4_DM2OPTH	Type 2 diabetes with ophthalmic complications || id:finn-b-E4_DM2OPTH	class Bacteroidia id.912	MR Egger	14	-0.172134	0.333064	0.614675	-0.82494	0.480673	0.841867	0.438261	1.61716	0.984757
ebi-a-GCST90016911	finn-b-E4_DM2OPTH	Type 2 diabetes with ophthalmic complications || id:finn-b-E4_DM2OPTH	class Bacteroidia id.912	Weighted median	14	0.0283012	0.223873	0.899403	-0.41049	0.467093	1.02871	0.663325	1.59535	0.984757
ebi-a-GCST90016912	finn-b-E4_DM2OPTH	Type 2 diabetes with ophthalmic complications || id:finn-b-E4_DM2OPTH	class Betaproteobacteria id.2867	Inverse variance weighted	11	0.154342	0.188055	0.411802	-0.214246	0.522931	1.16689	0.807149	1.68696	0.984757
ebi-a-GCST90016912	finn-b-E4_DM2OPTH	Type 2 diabetes with ophthalmic complications || id:finn-b-E4_DM2OPTH	class Betaproteobacteria id.2867	MR Egger	11	0.945401	0.627099	0.165933	-0.283713	2.17451	2.57384	0.752983	8.79791	0.984757
ebi-a-GCST90016912	finn-b-E4_DM2OPTH	Type 2 diabetes with ophthalmic complications || id:finn-b-E4_DM2OPTH	class Betaproteobacteria id.2867	Weighted median	11	0.134181	0.26419	0.611528	-0.383632	0.651993	1.1436	0.681382	1.91936	0.984757
ebi-a-GCST90016913	finn-b-E4_DM2OPTH	Type 2 diabetes with ophthalmic complications || id:finn-b-E4_DM2OPTH	class Clostridia id.1859	Inverse variance weighted	12	-0.193105	0.179115	0.280986	-0.54417	0.15796	0.824395	0.580323	1.17112	0.984757
ebi-a-GCST90016913	finn-b-E4_DM2OPTH	Type 2 diabetes with ophthalmic complications || id:finn-b-E4_DM2OPTH	class Clostridia id.1859	MR Egger	12	0.679612	0.480234	0.187398	-0.261647	1.62087	1.97311	0.769783	5.0575	0.984757
ebi-a-GCST90016913	finn-b-E4_DM2OPTH	Type 2 diabetes with ophthalmic complications || id:finn-b-E4_DM2OPTH	class Clostridia id.1859	Weighted median	12	-0.164141	0.250235	0.511859	-0.654602	0.32632	0.848623	0.519649	1.38586	0.984757
ebi-a-GCST90016914	finn-b-E4_DM2OPTH	Type 2 diabetes with ophthalmic complications || id:finn-b-E4_DM2OPTH	class Coriobacteriia id.809	Inverse variance weighted	13	0.140701	0.247421	0.569579	-0.344245	0.625647	1.15108	0.708756	1.86946	0.984757
ebi-a-GCST90016914	finn-b-E4_DM2OPTH	Type 2 diabetes with ophthalmic complications || id:finn-b-E4_DM2OPTH	class Coriobacteriia id.809	MR Egger	13	1.20323	1.04657	0.274657	-0.848053	3.2545	3.33084	0.428248	25.9067	0.984757
ebi-a-GCST90016914	finn-b-E4_DM2OPTH	Type 2 diabetes with ophthalmic complications || id:finn-b-E4_DM2OPTH	class Coriobacteriia id.809	Weighted median	13	0.0256308	0.265	0.922949	-0.493768	0.54503	1.02596	0.610322	1.72466	0.984757
ebi-a-GCST90016915	finn-b-E4_DM2OPTH	Type 2 diabetes with ophthalmic complications || id:finn-b-E4_DM2OPTH	class Deltaproteobacteria id.3087	Inverse variance weighted	13	-0.0431214	0.158278	0.785283	-0.353347	0.267104	0.957795	0.702334	1.30618	0.984757
ebi-a-GCST90016915	finn-b-E4_DM2OPTH	Type 2 diabetes with ophthalmic complications || id:finn-b-E4_DM2OPTH	class Deltaproteobacteria id.3087	MR Egger	13	-0.0931106	0.417551	0.827628	-0.911511	0.72529	0.911093	0.401916	2.06533	0.984757
ebi-a-GCST90016915	finn-b-E4_DM2OPTH	Type 2 diabetes with ophthalmic complications || id:finn-b-E4_DM2OPTH	class Deltaproteobacteria id.3087	Weighted median	13	0.0191966	0.215964	0.929171	-0.404093	0.442486	1.01938	0.667582	1.55657	0.984757
ebi-a-GCST90016916	finn-b-E4_DM2OPTH	Type 2 diabetes with ophthalmic complications || id:finn-b-E4_DM2OPTH	class Erysipelotrichia id.2147	Inverse variance weighted	13	-0.229491	0.18782	0.221758	-0.597619	0.138636	0.794938	0.55012	1.14871	0.984757
ebi-a-GCST90016916	finn-b-E4_DM2OPTH	Type 2 diabetes with ophthalmic complications || id:finn-b-E4_DM2OPTH	class Erysipelotrichia id.2147	MR Egger	13	0.0647304	0.813661	0.93802	-1.53004	1.65951	1.06687	0.216526	5.25671	0.984757
ebi-a-GCST90016916	finn-b-E4_DM2OPTH	Type 2 diabetes with ophthalmic complications || id:finn-b-E4_DM2OPTH	class Erysipelotrichia id.2147	Weighted median	13	-0.262504	0.256815	0.306709	-0.765862	0.240854	0.769123	0.464933	1.27234	0.984757
ebi-a-GCST90016917	finn-b-E4_DM2OPTH	Type 2 diabetes with ophthalmic complications || id:finn-b-E4_DM2OPTH	class Gammaproteobacteria id.3303	Inverse variance weighted	6	-0.162459	0.271348	0.549365	-0.694301	0.369383	0.850051	0.499424	1.44684	0.984757
ebi-a-GCST90016917	finn-b-E4_DM2OPTH	Type 2 diabetes with ophthalmic complications || id:finn-b-E4_DM2OPTH	class Gammaproteobacteria id.3303	MR Egger	6	-1.13048	0.768503	0.215246	-2.63675	0.37578	0.322877	0.0715936	1.45613	0.984757
ebi-a-GCST90016917	finn-b-E4_DM2OPTH	Type 2 diabetes with ophthalmic complications || id:finn-b-E4_DM2OPTH	class Gammaproteobacteria id.3303	Weighted median	6	-0.190835	0.348231	0.583684	-0.873368	0.491699	0.826269	0.417543	1.63509	0.984757
ebi-a-GCST90016918	finn-b-E4_DM2OPTH	Type 2 diabetes with ophthalmic complications || id:finn-b-E4_DM2OPTH	class Lentisphaeria id.2250	Inverse variance weighted	8	-0.101352	0.119894	0.397918	-0.336345	0.133641	0.903615	0.714377	1.14298	0.984757
ebi-a-GCST90016918	finn-b-E4_DM2OPTH	Type 2 diabetes with ophthalmic complications || id:finn-b-E4_DM2OPTH	class Lentisphaeria id.2250	MR Egger	8	-0.476367	0.425999	0.306229	-1.31133	0.358591	0.621035	0.269463	1.43131	0.984757
ebi-a-GCST90016918	finn-b-E4_DM2OPTH	Type 2 diabetes with ophthalmic complications || id:finn-b-E4_DM2OPTH	class Lentisphaeria id.2250	Weighted median	8	-0.0662722	0.158524	0.675905	-0.376979	0.244435	0.935876	0.68593	1.2769	0.984757
ebi-a-GCST90016919	finn-b-E4_DM2OPTH	Type 2 diabetes with ophthalmic complications || id:finn-b-E4_DM2OPTH	class Melainabacteria id.1589	Inverse variance weighted	10	0.060365	0.120692	0.616965	-0.176192	0.296922	1.06222	0.838457	1.34571	0.984757
ebi-a-GCST90016919	finn-b-E4_DM2OPTH	Type 2 diabetes with ophthalmic complications || id:finn-b-E4_DM2OPTH	class Melainabacteria id.1589	MR Egger	10	0.273048	0.366218	0.477249	-0.444739	0.990835	1.31396	0.640991	2.69348	0.984757
ebi-a-GCST90016919	finn-b-E4_DM2OPTH	Type 2 diabetes with ophthalmic complications || id:finn-b-E4_DM2OPTH	class Melainabacteria id.1589	Weighted median	10	0.129489	0.162266	0.424868	-0.188552	0.447529	1.13825	0.828157	1.56444	0.984757
ebi-a-GCST90016920	finn-b-E4_DM2OPTH	Type 2 diabetes with ophthalmic complications || id:finn-b-E4_DM2OPTH	class Methanobacteria id.119	Inverse variance weighted	10	-0.0579007	0.108166	0.592448	-0.269907	0.154105	0.943744	0.763451	1.16661	0.984757
ebi-a-GCST90016920	finn-b-E4_DM2OPTH	Type 2 diabetes with ophthalmic complications || id:finn-b-E4_DM2OPTH	class Methanobacteria id.119	MR Egger	10	-0.0235317	0.47058	0.961344	-0.945868	0.898804	0.976743	0.388343	2.45666	0.984757
ebi-a-GCST90016920	finn-b-E4_DM2OPTH	Type 2 diabetes with ophthalmic complications || id:finn-b-E4_DM2OPTH	class Methanobacteria id.119	Weighted median	10	-0.0121274	0.137803	0.929872	-0.282221	0.257966	0.987946	0.754107	1.2943	0.984757
ebi-a-GCST90016921	finn-b-E4_DM2OPTH	Type 2 diabetes with ophthalmic complications || id:finn-b-E4_DM2OPTH	class Mollicutes id.3920	Inverse variance weighted	12	0.128448	0.194808	0.509668	-0.253377	0.510272	1.13706	0.776175	1.66574	0.984757
ebi-a-GCST90016921	finn-b-E4_DM2OPTH	Type 2 diabetes with ophthalmic complications || id:finn-b-E4_DM2OPTH	class Mollicutes id.3920	MR Egger	12	0.579659	0.675644	0.411019	-0.744604	1.90392	1.78543	0.474922	6.71217	0.984757
ebi-a-GCST90016921	finn-b-E4_DM2OPTH	Type 2 diabetes with ophthalmic complications || id:finn-b-E4_DM2OPTH	class Mollicutes id.3920	Weighted median	12	0.313987	0.219524	0.152629	-0.11628	0.744254	1.36887	0.890226	2.10487	0.984757
ebi-a-GCST90016922	finn-b-E4_DM2OPTH	Type 2 diabetes with ophthalmic complications || id:finn-b-E4_DM2OPTH	class Negativicutes id.2164	Inverse variance weighted	12	0.109617	0.187446	0.558686	-0.257776	0.47701	1.11585	0.772768	1.61125	0.984757
ebi-a-GCST90016922	finn-b-E4_DM2OPTH	Type 2 diabetes with ophthalmic complications || id:finn-b-E4_DM2OPTH	class Negativicutes id.2164	MR Egger	12	0.298184	0.668631	0.665125	-1.01233	1.6087	1.34741	0.363371	4.99632	0.984757
ebi-a-GCST90016922	finn-b-E4_DM2OPTH	Type 2 diabetes with ophthalmic complications || id:finn-b-E4_DM2OPTH	class Negativicutes id.2164	Weighted median	12	0.222455	0.254972	0.382954	-0.277291	0.722201	1.24914	0.757834	2.05896	0.984757
ebi-a-GCST90016923	finn-b-E4_DM2OPTH	Type 2 diabetes with ophthalmic complications || id:finn-b-E4_DM2OPTH	class Verrucomicrobiae id.4029	Inverse variance weighted	11	-0.0370833	0.156666	0.812888	-0.344149	0.269983	0.963596	0.708823	1.30994	0.984757
ebi-a-GCST90016923	finn-b-E4_DM2OPTH	Type 2 diabetes with ophthalmic complications || id:finn-b-E4_DM2OPTH	class Verrucomicrobiae id.4029	MR Egger	11	0.285093	0.523155	0.59903	-0.740291	1.31048	1.32989	0.476975	3.70795	0.984757
ebi-a-GCST90016923	finn-b-E4_DM2OPTH	Type 2 diabetes with ophthalmic complications || id:finn-b-E4_DM2OPTH	class Verrucomicrobiae id.4029	Weighted median	11	-0.0388447	0.223593	0.862078	-0.477086	0.399397	0.9619	0.620589	1.49093	0.984757
ebi-a-GCST90016924	finn-b-E4_DM2OPTH	Type 2 diabetes with ophthalmic complications || id:finn-b-E4_DM2OPTH	family Acidaminococcaceae id.2166	Inverse variance weighted	7	-0.166494	0.18156	0.359134	-0.522353	0.189365	0.846628	0.593124	1.20848	0.984757
ebi-a-GCST90016924	finn-b-E4_DM2OPTH	Type 2 diabetes with ophthalmic complications || id:finn-b-E4_DM2OPTH	family Acidaminococcaceae id.2166	Weighted median	7	-0.133287	0.226432	0.556102	-0.577095	0.31052	0.875213	0.561527	1.36413	0.984757
ebi-a-GCST90016925	finn-b-E4_DM2OPTH	Type 2 diabetes with ophthalmic complications || id:finn-b-E4_DM2OPTH	family Actinomycetaceae id.421	Inverse variance weighted	5	0.0874074	0.180713	0.628613	-0.266791	0.441605	1.09134	0.765833	1.5552	0.984757
ebi-a-GCST90016925	finn-b-E4_DM2OPTH	Type 2 diabetes with ophthalmic complications || id:finn-b-E4_DM2OPTH	family Actinomycetaceae id.421	MR Egger	5	0.492132	0.411189	0.317321	-0.313799	1.29806	1.6358	0.730666	3.66219	0.984757
ebi-a-GCST90016925	finn-b-E4_DM2OPTH	Type 2 diabetes with ophthalmic complications || id:finn-b-E4_DM2OPTH	family Actinomycetaceae id.421	Weighted median	5	0.191985	0.236414	0.416751	-0.271386	0.655356	1.21165	0.762322	1.92583	0.984757
ebi-a-GCST90016926	finn-b-E4_DM2OPTH	Type 2 diabetes with ophthalmic complications || id:finn-b-E4_DM2OPTH	family Alcaligenaceae id.2875	Inverse variance weighted	11	-0.268582	0.196391	0.171443	-0.653509	0.116346	0.764463	0.520217	1.12338	0.984757
ebi-a-GCST90016926	finn-b-E4_DM2OPTH	Type 2 diabetes with ophthalmic complications || id:finn-b-E4_DM2OPTH	family Alcaligenaceae id.2875	MR Egger	11	0.970129	0.899132	0.308671	-0.79217	2.73243	2.63829	0.452861	15.3702	0.984757
ebi-a-GCST90016926	finn-b-E4_DM2OPTH	Type 2 diabetes with ophthalmic complications || id:finn-b-E4_DM2OPTH	family Alcaligenaceae id.2875	Weighted median	11	-0.317152	0.264622	0.230719	-0.83581	0.201507	0.72822	0.433523	1.22324	0.984757
ebi-a-GCST90016927	finn-b-E4_DM2OPTH	Type 2 diabetes with ophthalmic complications || id:finn-b-E4_DM2OPTH	family Bacteroidaceae id.917	Inverse variance weighted	9	0.128887	0.208675	0.536808	-0.280116	0.537891	1.13756	0.755696	1.71239	0.984757
ebi-a-GCST90016927	finn-b-E4_DM2OPTH	Type 2 diabetes with ophthalmic complications || id:finn-b-E4_DM2OPTH	family Bacteroidaceae id.917	MR Egger	9	0.296886	1.08071	0.791467	-1.8213	2.41508	1.34566	0.161815	11.1906	0.984757
ebi-a-GCST90016927	finn-b-E4_DM2OPTH	Type 2 diabetes with ophthalmic complications || id:finn-b-E4_DM2OPTH	family Bacteroidaceae id.917	Weighted median	9	0.216187	0.273848	0.429854	-0.320555	0.75293	1.24133	0.725746	2.12321	0.984757
ebi-a-GCST90016928	finn-b-E4_DM2OPTH	Type 2 diabetes with ophthalmic complications || id:finn-b-E4_DM2OPTH	family Bacteroidales S24 7group id.11173	Inverse variance weighted	8	0.183384	0.161431	0.25596	-0.13302	0.499789	1.20128	0.875447	1.64837	0.984757
ebi-a-GCST90016928	finn-b-E4_DM2OPTH	Type 2 diabetes with ophthalmic complications || id:finn-b-E4_DM2OPTH	family Bacteroidales S24 7group id.11173	MR Egger	8	-0.836073	0.588195	0.205024	-1.98893	0.316789	0.433409	0.136841	1.37271	0.984757
ebi-a-GCST90016928	finn-b-E4_DM2OPTH	Type 2 diabetes with ophthalmic complications || id:finn-b-E4_DM2OPTH	family Bacteroidales S24 7group id.11173	Weighted median	8	0.322034	0.209527	0.124305	-0.0886397	0.732707	1.37993	0.915175	2.08071	0.984757
ebi-a-GCST90016929	finn-b-E4_DM2OPTH	Type 2 diabetes with ophthalmic complications || id:finn-b-E4_DM2OPTH	family Bifidobacteriaceae id.433	Inverse variance weighted	12	0.0263862	0.161503	0.87022	-0.290159	0.342931	1.02674	0.748145	1.40907	0.984757
ebi-a-GCST90016929	finn-b-E4_DM2OPTH	Type 2 diabetes with ophthalmic complications || id:finn-b-E4_DM2OPTH	family Bifidobacteriaceae id.433	MR Egger	12	0.176268	0.55559	0.757569	-0.912688	1.26522	1.19276	0.401444	3.54388	0.984757
ebi-a-GCST90016929	finn-b-E4_DM2OPTH	Type 2 diabetes with ophthalmic complications || id:finn-b-E4_DM2OPTH	family Bifidobacteriaceae id.433	Weighted median	12	0.0273168	0.220725	0.901506	-0.405305	0.459939	1.02769	0.666773	1.58398	0.984757
ebi-a-GCST90016930	finn-b-E4_DM2OPTH	Type 2 diabetes with ophthalmic complications || id:finn-b-E4_DM2OPTH	family Christensenellaceae id.1866	Inverse variance weighted	26	-0.00660706	0.138811	0.962037	-0.278677	0.265463	0.993415	0.756784	1.30403	0.984757
ebi-a-GCST90016930	finn-b-E4_DM2OPTH	Type 2 diabetes with ophthalmic complications || id:finn-b-E4_DM2OPTH	family Christensenellaceae id.1866	MR Egger	26	-0.642047	0.461731	0.177132	-1.54704	0.262947	0.526214	0.212877	1.30076	0.984757
ebi-a-GCST90016930	finn-b-E4_DM2OPTH	Type 2 diabetes with ophthalmic complications || id:finn-b-E4_DM2OPTH	family Christensenellaceae id.1866	Weighted median	26	-0.108854	0.194746	0.576193	-0.490555	0.272848	0.896861	0.612286	1.3137	0.984757
ebi-a-GCST90016931	finn-b-E4_DM2OPTH	Type 2 diabetes with ophthalmic complications || id:finn-b-E4_DM2OPTH	family Clostridiaceae1 id.1869	Inverse variance weighted	10	0.0388087	0.179485	0.828814	-0.312982	0.390599	1.03957	0.731263	1.47787	0.984757
ebi-a-GCST90016931	finn-b-E4_DM2OPTH	Type 2 diabetes with ophthalmic complications || id:finn-b-E4_DM2OPTH	family Clostridiaceae1 id.1869	MR Egger	10	-0.358794	0.534976	0.521316	-1.40735	0.689758	0.698518	0.244792	1.99323	0.984757
ebi-a-GCST90016931	finn-b-E4_DM2OPTH	Type 2 diabetes with ophthalmic complications || id:finn-b-E4_DM2OPTH	family Clostridiaceae1 id.1869	Weighted median	10	-0.0243113	0.23656	0.918145	-0.48797	0.439347	0.975982	0.613871	1.55169	0.984757
ebi-a-GCST90016932	finn-b-E4_DM2OPTH	Type 2 diabetes with ophthalmic complications || id:finn-b-E4_DM2OPTH	family Clostridiales vadin BB60 group id.11286	Inverse variance weighted	15	0.350337	0.125194	0.00513647	0.104956	0.595718	1.41955	1.11066	1.81433	0.984757
ebi-a-GCST90016932	finn-b-E4_DM2OPTH	Type 2 diabetes with ophthalmic complications || id:finn-b-E4_DM2OPTH	family Clostridiales vadin BB60 group id.11286	MR Egger	15	0.0483549	0.342119	0.889769	-0.622198	0.718908	1.04954	0.536763	2.05219	0.984757
ebi-a-GCST90016932	finn-b-E4_DM2OPTH	Type 2 diabetes with ophthalmic complications || id:finn-b-E4_DM2OPTH	family Clostridiales vadin BB60 group id.11286	Weighted median	15	0.263066	0.175294	0.133429	-0.0805098	0.606641	1.30091	0.922646	1.83426	0.984757
ebi-a-GCST90016933	finn-b-E4_DM2OPTH	Type 2 diabetes with ophthalmic complications || id:finn-b-E4_DM2OPTH	family Coriobacteriaceae id.811	Inverse variance weighted	13	0.140701	0.247421	0.569579	-0.344245	0.625647	1.15108	0.708756	1.86946	0.984757
ebi-a-GCST90016933	finn-b-E4_DM2OPTH	Type 2 diabetes with ophthalmic complications || id:finn-b-E4_DM2OPTH	family Coriobacteriaceae id.811	MR Egger	13	1.20323	1.04657	0.274657	-0.848053	3.2545	3.33084	0.428248	25.9067	0.984757
ebi-a-GCST90016933	finn-b-E4_DM2OPTH	Type 2 diabetes with ophthalmic complications || id:finn-b-E4_DM2OPTH	family Coriobacteriaceae id.811	Weighted median	13	0.0256308	0.273676	0.925384	-0.510774	0.562035	1.02596	0.600031	1.75424	0.984757
ebi-a-GCST90016934	finn-b-E4_DM2OPTH	Type 2 diabetes with ophthalmic complications || id:finn-b-E4_DM2OPTH	family Defluviitaleaceae id.1924	Inverse variance weighted	11	-0.0900272	0.138821	0.516653	-0.362116	0.182062	0.913906	0.696201	1.19969	0.984757
ebi-a-GCST90016934	finn-b-E4_DM2OPTH	Type 2 diabetes with ophthalmic complications || id:finn-b-E4_DM2OPTH	family Defluviitaleaceae id.1924	MR Egger	11	0.14258	0.491461	0.778302	-0.820684	1.10584	1.15324	0.440131	3.02177	0.984757
ebi-a-GCST90016934	finn-b-E4_DM2OPTH	Type 2 diabetes with ophthalmic complications || id:finn-b-E4_DM2OPTH	family Defluviitaleaceae id.1924	Weighted median	11	0.0671927	0.188386	0.721334	-0.302043	0.436429	1.0695	0.739306	1.54717	0.984757
ebi-a-GCST90016935	finn-b-E4_DM2OPTH	Type 2 diabetes with ophthalmic complications || id:finn-b-E4_DM2OPTH	family Desulfovibrionaceae id.3169	MR Egger	10	-0.189184	0.414782	0.660441	-1.00216	0.623789	0.827634	0.367087	1.86598	0.984757
ebi-a-GCST90016935	finn-b-E4_DM2OPTH	Type 2 diabetes with ophthalmic complications || id:finn-b-E4_DM2OPTH	family Desulfovibrionaceae id.3169	Weighted median	10	0.034983	0.227065	0.877558	-0.410064	0.48003	1.0356	0.663608	1.61612	0.984757
ebi-a-GCST90016936	finn-b-E4_DM2OPTH	Type 2 diabetes with ophthalmic complications || id:finn-b-E4_DM2OPTH	family Enterobacteriaceae id.3469	Inverse variance weighted	7	0.140734	0.276634	0.610936	-0.401468	0.682937	1.15112	0.669337	1.97968	0.984757
ebi-a-GCST90016936	finn-b-E4_DM2OPTH	Type 2 diabetes with ophthalmic complications || id:finn-b-E4_DM2OPTH	family Enterobacteriaceae id.3469	MR Egger	7	1.02503	1.7643	0.586455	-2.43301	4.48306	2.78718	0.0877725	88.5054	0.984757
ebi-a-GCST90016936	finn-b-E4_DM2OPTH	Type 2 diabetes with ophthalmic complications || id:finn-b-E4_DM2OPTH	family Enterobacteriaceae id.3469	Weighted median	7	0.0223025	0.31232	0.943072	-0.589844	0.634449	1.02255	0.554414	1.88598	0.984757
ebi-a-GCST90016937	finn-b-E4_DM2OPTH	Type 2 diabetes with ophthalmic complications || id:finn-b-E4_DM2OPTH	family Erysipelotrichaceae id.2149	Inverse variance weighted	13	-0.229491	0.18782	0.221758	-0.597619	0.138636	0.794938	0.55012	1.14871	0.984757
ebi-a-GCST90016937	finn-b-E4_DM2OPTH	Type 2 diabetes with ophthalmic complications || id:finn-b-E4_DM2OPTH	family Erysipelotrichaceae id.2149	MR Egger	13	0.0647304	0.813661	0.93802	-1.53004	1.65951	1.06687	0.216526	5.25671	0.984757
ebi-a-GCST90016937	finn-b-E4_DM2OPTH	Type 2 diabetes with ophthalmic complications || id:finn-b-E4_DM2OPTH	family Erysipelotrichaceae id.2149	Weighted median	13	-0.262504	0.26037	0.31336	-0.772829	0.247821	0.769123	0.461705	1.28123	0.984757
ebi-a-GCST90016938	finn-b-E4_DM2OPTH	Type 2 diabetes with ophthalmic complications || id:finn-b-E4_DM2OPTH	family Family XI id.1936	Inverse variance weighted	8	-0.0709078	0.0962906	0.461491	-0.259637	0.117822	0.931548	0.771331	1.12504	0.984757
ebi-a-GCST90016938	finn-b-E4_DM2OPTH	Type 2 diabetes with ophthalmic complications || id:finn-b-E4_DM2OPTH	family Family XI id.1936	MR Egger	8	-0.3105	0.612806	0.630452	-1.5116	0.8906	0.733081	0.220557	2.43659	0.984757
ebi-a-GCST90016938	finn-b-E4_DM2OPTH	Type 2 diabetes with ophthalmic complications || id:finn-b-E4_DM2OPTH	family Family XI id.1936	Weighted median	8	-0.172806	0.119245	0.14729	-0.406525	0.0609137	0.841301	0.665961	1.06281	0.984757
ebi-a-GCST90016939	finn-b-E4_DM2OPTH	Type 2 diabetes with ophthalmic complications || id:finn-b-E4_DM2OPTH	family Family XIII id.1957	Inverse variance weighted	9	-0.28682	0.22441	0.201211	-0.726664	0.153023	0.750646	0.483519	1.16535	0.984757
ebi-a-GCST90016939	finn-b-E4_DM2OPTH	Type 2 diabetes with ophthalmic complications || id:finn-b-E4_DM2OPTH	family Family XIII id.1957	MR Egger	9	-0.341118	0.919402	0.721596	-2.14314	1.46091	0.710975	0.117285	4.30988	0.984757
ebi-a-GCST90016939	finn-b-E4_DM2OPTH	Type 2 diabetes with ophthalmic complications || id:finn-b-E4_DM2OPTH	family Family XIII id.1957	Weighted median	9	-0.1138	0.313723	0.716798	-0.728698	0.501097	0.892436	0.482537	1.65053	0.984757
ebi-a-GCST90016940	finn-b-E4_DM2OPTH	Type 2 diabetes with ophthalmic complications || id:finn-b-E4_DM2OPTH	family Lachnospiraceae id.1987	Inverse variance weighted	16	-0.0376743	0.171193	0.825818	-0.373213	0.297865	0.963027	0.688518	1.34698	0.984757
ebi-a-GCST90016940	finn-b-E4_DM2OPTH	Type 2 diabetes with ophthalmic complications || id:finn-b-E4_DM2OPTH	family Lachnospiraceae id.1987	MR Egger	16	0.0952809	0.597154	0.875508	-1.07514	1.2657	1.09997	0.34125	3.54558	0.984757
ebi-a-GCST90016940	finn-b-E4_DM2OPTH	Type 2 diabetes with ophthalmic complications || id:finn-b-E4_DM2OPTH	family Lachnospiraceae id.1987	Weighted median	16	-0.230883	0.227568	0.310312	-0.676917	0.215151	0.793832	0.508181	1.24005	0.984757
ebi-a-GCST90016941	finn-b-E4_DM2OPTH	Type 2 diabetes with ophthalmic complications || id:finn-b-E4_DM2OPTH	family Lactobacillaceae id.1836	Inverse variance weighted	8	0.214204	0.130046	0.0995284	-0.0406856	0.469094	1.23888	0.960131	1.59855	0.984757
ebi-a-GCST90016941	finn-b-E4_DM2OPTH	Type 2 diabetes with ophthalmic complications || id:finn-b-E4_DM2OPTH	family Lactobacillaceae id.1836	MR Egger	8	-0.0174338	0.325517	0.959027	-0.655448	0.62058	0.982717	0.51921	1.86001	0.984757
ebi-a-GCST90016941	finn-b-E4_DM2OPTH	Type 2 diabetes with ophthalmic complications || id:finn-b-E4_DM2OPTH	family Lactobacillaceae id.1836	Weighted median	8	0.234749	0.165791	0.156797	-0.0902026	0.5597	1.26459	0.913746	1.75015	0.984757
ebi-a-GCST90016942	finn-b-E4_DM2OPTH	Type 2 diabetes with ophthalmic complications || id:finn-b-E4_DM2OPTH	family Methanobacteriaceae id.121	Inverse variance weighted	10	-0.0579007	0.108166	0.592448	-0.269907	0.154105	0.943744	0.763451	1.16661	0.984757
ebi-a-GCST90016942	finn-b-E4_DM2OPTH	Type 2 diabetes with ophthalmic complications || id:finn-b-E4_DM2OPTH	family Methanobacteriaceae id.121	MR Egger	10	-0.0235317	0.47058	0.961344	-0.945868	0.898804	0.976743	0.388343	2.45666	0.984757
ebi-a-GCST90016942	finn-b-E4_DM2OPTH	Type 2 diabetes with ophthalmic complications || id:finn-b-E4_DM2OPTH	family Methanobacteriaceae id.121	Weighted median	10	-0.0121274	0.143873	0.932824	-0.294119	0.269864	0.987946	0.745188	1.30979	0.984757
ebi-a-GCST90016943	finn-b-E4_DM2OPTH	Type 2 diabetes with ophthalmic complications || id:finn-b-E4_DM2OPTH	family Oxalobacteraceae id.2966	Inverse variance weighted	14	0.0957815	0.0909039	0.29204	-0.0823901	0.273953	1.10052	0.920913	1.31515	0.984757
ebi-a-GCST90016943	finn-b-E4_DM2OPTH	Type 2 diabetes with ophthalmic complications || id:finn-b-E4_DM2OPTH	family Oxalobacteraceae id.2966	Weighted median	14	0.162285	0.126783	0.200538	-0.08621	0.41078	1.1762	0.917402	1.50799	0.984757
ebi-a-GCST90016944	finn-b-E4_DM2OPTH	Type 2 diabetes with ophthalmic complications || id:finn-b-E4_DM2OPTH	family Pasteurellaceae id.3689	Inverse variance weighted	14	0.0297904	0.119618	0.803325	-0.204661	0.264241	1.03024	0.814924	1.30244	0.984757
ebi-a-GCST90016944	finn-b-E4_DM2OPTH	Type 2 diabetes with ophthalmic complications || id:finn-b-E4_DM2OPTH	family Pasteurellaceae id.3689	MR Egger	14	-0.0969945	0.26765	0.72336	-0.621588	0.427599	0.907561	0.537091	1.53357	0.984757
ebi-a-GCST90016944	finn-b-E4_DM2OPTH	Type 2 diabetes with ophthalmic complications || id:finn-b-E4_DM2OPTH	family Pasteurellaceae id.3689	Weighted median	14	-0.0151752	0.166784	0.927503	-0.342071	0.311721	0.984939	0.710298	1.36577	0.984757
ebi-a-GCST90016945	finn-b-E4_DM2OPTH	Type 2 diabetes with ophthalmic complications || id:finn-b-E4_DM2OPTH	family Peptococcaceae id.2024	Inverse variance weighted	9	-0.296845	0.188485	0.115278	-0.666275	0.0725843	0.743159	0.513618	1.07528	0.984757
ebi-a-GCST90016945	finn-b-E4_DM2OPTH	Type 2 diabetes with ophthalmic complications || id:finn-b-E4_DM2OPTH	family Peptococcaceae id.2024	MR Egger	9	0.465655	0.469941	0.354752	-0.45543	1.38674	1.59306	0.634175	4.00178	0.984757
ebi-a-GCST90016945	finn-b-E4_DM2OPTH	Type 2 diabetes with ophthalmic complications || id:finn-b-E4_DM2OPTH	family Peptococcaceae id.2024	Weighted median	9	0.0344958	0.224904	0.878099	-0.406316	0.475308	1.0351	0.666099	1.60851	0.984757
ebi-a-GCST90016946	finn-b-E4_DM2OPTH	Type 2 diabetes with ophthalmic complications || id:finn-b-E4_DM2OPTH	family Peptostreptococcaceae id.2042	Inverse variance weighted	13	0.316697	0.167816	0.0591388	-0.0122237	0.645617	1.37259	0.987851	1.90716	0.984757
ebi-a-GCST90016946	finn-b-E4_DM2OPTH	Type 2 diabetes with ophthalmic complications || id:finn-b-E4_DM2OPTH	family Peptostreptococcaceae id.2042	MR Egger	13	-0.165329	0.363658	0.658217	-0.878098	0.54744	0.847615	0.415572	1.72882	0.984757
ebi-a-GCST90016946	finn-b-E4_DM2OPTH	Type 2 diabetes with ophthalmic complications || id:finn-b-E4_DM2OPTH	family Peptostreptococcaceae id.2042	Weighted median	13	0.332508	0.22152	0.133348	-0.101671	0.766687	1.39446	0.903327	2.15262	0.984757
ebi-a-GCST90016947	finn-b-E4_DM2OPTH	Type 2 diabetes with ophthalmic complications || id:finn-b-E4_DM2OPTH	family Porphyromonadaceae id.943	Inverse variance weighted	9	-0.0207165	0.233881	0.929418	-0.479123	0.43769	0.979497	0.619326	1.54912	0.984757
ebi-a-GCST90016947	finn-b-E4_DM2OPTH	Type 2 diabetes with ophthalmic complications || id:finn-b-E4_DM2OPTH	family Porphyromonadaceae id.943	MR Egger	9	-0.402007	1.03693	0.709765	-2.43439	1.63038	0.668976	0.0876509	5.10582	0.984757
ebi-a-GCST90016947	finn-b-E4_DM2OPTH	Type 2 diabetes with ophthalmic complications || id:finn-b-E4_DM2OPTH	family Porphyromonadaceae id.943	Weighted median	9	-0.145291	0.300874	0.629168	-0.735004	0.444421	0.86477	0.479504	1.55959	0.984757
ebi-a-GCST90016948	finn-b-E4_DM2OPTH	Type 2 diabetes with ophthalmic complications || id:finn-b-E4_DM2OPTH	family Prevotellaceae id.960	Inverse variance weighted	16	-0.0389418	0.158802	0.806284	-0.350194	0.27231	0.961807	0.704551	1.31299	0.984757
ebi-a-GCST90016948	finn-b-E4_DM2OPTH	Type 2 diabetes with ophthalmic complications || id:finn-b-E4_DM2OPTH	family Prevotellaceae id.960	MR Egger	16	-1.17485	0.534125	0.0451362	-2.22173	-0.127963	0.308866	0.108421	0.879886	0.984757
ebi-a-GCST90016948	finn-b-E4_DM2OPTH	Type 2 diabetes with ophthalmic complications || id:finn-b-E4_DM2OPTH	family Prevotellaceae id.960	Weighted median	16	-0.0739067	0.203904	0.717009	-0.473559	0.325745	0.928758	0.622782	1.38506	0.984757
ebi-a-GCST90016949	finn-b-E4_DM2OPTH	Type 2 diabetes with ophthalmic complications || id:finn-b-E4_DM2OPTH	family Rhodospirillaceae id.2717	Inverse variance weighted	15	-0.0246823	0.124392	0.842714	-0.268491	0.219126	0.97562	0.764532	1.24499	0.984757
ebi-a-GCST90016949	finn-b-E4_DM2OPTH	Type 2 diabetes with ophthalmic complications || id:finn-b-E4_DM2OPTH	family Rhodospirillaceae id.2717	MR Egger	15	0.150969	0.546496	0.7867	-0.920164	1.2221	1.16296	0.398454	3.39431	0.984757
ebi-a-GCST90016949	finn-b-E4_DM2OPTH	Type 2 diabetes with ophthalmic complications || id:finn-b-E4_DM2OPTH	family Rhodospirillaceae id.2717	Weighted median	15	0.0653863	0.164189	0.690455	-0.256425	0.387197	1.06757	0.773813	1.47285	0.984757
ebi-a-GCST90016950	finn-b-E4_DM2OPTH	Type 2 diabetes with ophthalmic complications || id:finn-b-E4_DM2OPTH	family Rikenellaceae id.967	Inverse variance weighted	17	0.126666	0.167747	0.450189	-0.202118	0.45545	1.13504	0.816998	1.57688	0.984757
ebi-a-GCST90016950	finn-b-E4_DM2OPTH	Type 2 diabetes with ophthalmic complications || id:finn-b-E4_DM2OPTH	family Rikenellaceae id.967	MR Egger	17	0.776483	0.508639	0.147671	-0.22045	1.77342	2.17381	0.802158	5.89094	0.984757
ebi-a-GCST90016950	finn-b-E4_DM2OPTH	Type 2 diabetes with ophthalmic complications || id:finn-b-E4_DM2OPTH	family Rikenellaceae id.967	Weighted median	17	0.222979	0.216119	0.302194	-0.200615	0.646573	1.24979	0.818227	1.90899	0.984757
ebi-a-GCST90016951	finn-b-E4_DM2OPTH	Type 2 diabetes with ophthalmic complications || id:finn-b-E4_DM2OPTH	family Ruminococcaceae id.2050	Inverse variance weighted	9	0.129084	0.281222	0.646227	-0.422111	0.680279	1.13779	0.655661	1.97443	0.984757
ebi-a-GCST90016951	finn-b-E4_DM2OPTH	Type 2 diabetes with ophthalmic complications || id:finn-b-E4_DM2OPTH	family Ruminococcaceae id.2050	MR Egger	9	-0.372142	0.644414	0.581699	-1.63519	0.890909	0.689256	0.194915	2.43734	0.984757
ebi-a-GCST90016951	finn-b-E4_DM2OPTH	Type 2 diabetes with ophthalmic complications || id:finn-b-E4_DM2OPTH	family Ruminococcaceae id.2050	Weighted median	9	-0.0516485	0.263982	0.844883	-0.569053	0.465756	0.949663	0.566061	1.59322	0.984757
ebi-a-GCST90016952	finn-b-E4_DM2OPTH	Type 2 diabetes with ophthalmic complications || id:finn-b-E4_DM2OPTH	family Streptococcaceae id.1850	Inverse variance weighted	13	0.194694	0.185275	0.293332	-0.168444	0.557832	1.21494	0.844978	1.74688	0.984757
ebi-a-GCST90016952	finn-b-E4_DM2OPTH	Type 2 diabetes with ophthalmic complications || id:finn-b-E4_DM2OPTH	family Streptococcaceae id.1850	MR Egger	13	-1.0358	0.699353	0.16665	-2.40654	0.33493	0.354941	0.090127	1.39784	0.984757
ebi-a-GCST90016952	finn-b-E4_DM2OPTH	Type 2 diabetes with ophthalmic complications || id:finn-b-E4_DM2OPTH	family Streptococcaceae id.1850	Weighted median	13	0.315556	0.240873	0.190178	-0.156555	0.787667	1.37102	0.855085	2.19826	0.984757
ebi-a-GCST90016953	finn-b-E4_DM2OPTH	Type 2 diabetes with ophthalmic complications || id:finn-b-E4_DM2OPTH	unknown family id.1000001214	Inverse variance weighted	9	0.135631	0.126622	0.284102	-0.112548	0.383809	1.14526	0.893555	1.46787	0.984757
ebi-a-GCST90016953	finn-b-E4_DM2OPTH	Type 2 diabetes with ophthalmic complications || id:finn-b-E4_DM2OPTH	unknown family id.1000001214	MR Egger	9	0.0741876	0.378579	0.850206	-0.667828	0.816203	1.07701	0.512821	2.26189	0.984757
ebi-a-GCST90016953	finn-b-E4_DM2OPTH	Type 2 diabetes with ophthalmic complications || id:finn-b-E4_DM2OPTH	unknown family id.1000001214	Weighted median	9	0.205975	0.163268	0.207102	-0.11403	0.52598	1.22872	0.892231	1.69212	0.984757
ebi-a-GCST90016954	finn-b-E4_DM2OPTH	Type 2 diabetes with ophthalmic complications || id:finn-b-E4_DM2OPTH	unknown family id.1000005471	Inverse variance weighted	13	-0.073554	0.202889	0.716954	-0.471216	0.324108	0.929086	0.624243	1.3828	0.984757
ebi-a-GCST90016954	finn-b-E4_DM2OPTH	Type 2 diabetes with ophthalmic complications || id:finn-b-E4_DM2OPTH	unknown family id.1000005471	MR Egger	13	0.598341	0.62781	0.361033	-0.632166	1.82885	1.8191	0.531439	6.22671	0.984757
ebi-a-GCST90016954	finn-b-E4_DM2OPTH	Type 2 diabetes with ophthalmic complications || id:finn-b-E4_DM2OPTH	unknown family id.1000005471	Weighted median	13	0.299833	0.214155	0.161491	-0.119911	0.719576	1.34963	0.886999	2.05356	0.984757
ebi-a-GCST90016955	finn-b-E4_DM2OPTH	Type 2 diabetes with ophthalmic complications || id:finn-b-E4_DM2OPTH	unknown family id.1000006161	Inverse variance weighted	13	-0.0404919	0.0954298	0.671339	-0.227534	0.14655	0.960317	0.796495	1.15783	0.984757
ebi-a-GCST90016955	finn-b-E4_DM2OPTH	Type 2 diabetes with ophthalmic complications || id:finn-b-E4_DM2OPTH	unknown family id.1000006161	MR Egger	13	-0.139599	0.405516	0.737148	-0.93441	0.655212	0.869707	0.392818	1.92555	0.984757
ebi-a-GCST90016955	finn-b-E4_DM2OPTH	Type 2 diabetes with ophthalmic complications || id:finn-b-E4_DM2OPTH	unknown family id.1000006161	Weighted median	13	-0.0580092	0.123904	0.639657	-0.300861	0.184843	0.943641	0.74018	1.20303	0.984757
ebi-a-GCST90016956	finn-b-E4_DM2OPTH	Type 2 diabetes with ophthalmic complications || id:finn-b-E4_DM2OPTH	family Veillonellaceae id.2172	Inverse variance weighted	19	0.0703759	0.125398	0.574646	-0.175403	0.316155	1.07291	0.839118	1.37184	0.984757
ebi-a-GCST90016956	finn-b-E4_DM2OPTH	Type 2 diabetes with ophthalmic complications || id:finn-b-E4_DM2OPTH	family Veillonellaceae id.2172	MR Egger	19	0.345898	0.253583	0.190343	-0.151125	0.842921	1.41326	0.85974	2.32314	0.984757
ebi-a-GCST90016956	finn-b-E4_DM2OPTH	Type 2 diabetes with ophthalmic complications || id:finn-b-E4_DM2OPTH	family Veillonellaceae id.2172	Weighted median	19	0.170287	0.173796	0.32718	-0.170353	0.510928	1.18565	0.843367	1.66684	0.984757
ebi-a-GCST90016957	finn-b-E4_DM2OPTH	Type 2 diabetes with ophthalmic complications || id:finn-b-E4_DM2OPTH	family Verrucomicrobiaceae id.4036	Inverse variance weighted	11	-0.0371177	0.156705	0.812762	-0.344259	0.270023	0.963563	0.708746	1.30999	0.984757
ebi-a-GCST90016957	finn-b-E4_DM2OPTH	Type 2 diabetes with ophthalmic complications || id:finn-b-E4_DM2OPTH	family Verrucomicrobiaceae id.4036	MR Egger	11	0.284683	0.523121	0.599525	-0.740635	1.31	1.32934	0.476811	3.70617	0.984757
ebi-a-GCST90016957	finn-b-E4_DM2OPTH	Type 2 diabetes with ophthalmic complications || id:finn-b-E4_DM2OPTH	family Verrucomicrobiaceae id.4036	Weighted median	11	-0.0388332	0.214998	0.856665	-0.46023	0.382563	0.961911	0.631139	1.46604	0.984757
ebi-a-GCST90016958	finn-b-E4_DM2OPTH	Type 2 diabetes with ophthalmic complications || id:finn-b-E4_DM2OPTH	family Victivallaceae id.2255	Inverse variance weighted	12	-0.0573357	0.0854486	0.502223	-0.224815	0.110144	0.944277	0.798664	1.11644	0.984757
ebi-a-GCST90016958	finn-b-E4_DM2OPTH	Type 2 diabetes with ophthalmic complications || id:finn-b-E4_DM2OPTH	family Victivallaceae id.2255	MR Egger	12	-0.844794	0.405139	0.0636404	-1.63887	-0.0507215	0.429646	0.1942	0.950543	0.984757
ebi-a-GCST90016958	finn-b-E4_DM2OPTH	Type 2 diabetes with ophthalmic complications || id:finn-b-E4_DM2OPTH	family Victivallaceae id.2255	Weighted median	12	-0.0374604	0.120083	0.755076	-0.272823	0.197902	0.963233	0.761227	1.21884	0.984757
ebi-a-GCST90016959	finn-b-E4_DM2OPTH	Type 2 diabetes with ophthalmic complications || id:finn-b-E4_DM2OPTH	genus Actinomyces id.423	Inverse variance weighted	7	0.355086	0.152513	0.0199	0.0561596	0.654012	1.4263	1.05777	1.92324	0.984757
ebi-a-GCST90016959	finn-b-E4_DM2OPTH	Type 2 diabetes with ophthalmic complications || id:finn-b-E4_DM2OPTH	genus Actinomyces id.423	MR Egger	7	0.29294	0.372682	0.467447	-0.437517	1.0234	1.34036	0.645637	2.78263	0.984757
ebi-a-GCST90016959	finn-b-E4_DM2OPTH	Type 2 diabetes with ophthalmic complications || id:finn-b-E4_DM2OPTH	genus Actinomyces id.423	Weighted median	7	0.320947	0.188997	0.0894768	-0.0494861	0.691381	1.37843	0.951718	1.99647	0.984757
ebi-a-GCST90016960	finn-b-E4_DM2OPTH	Type 2 diabetes with ophthalmic complications || id:finn-b-E4_DM2OPTH	genus Adlercreutzia id.812	Inverse variance weighted	8	0.0858111	0.163112	0.598828	-0.233889	0.405511	1.0896	0.79145	1.50007	0.984757
ebi-a-GCST90016960	finn-b-E4_DM2OPTH	Type 2 diabetes with ophthalmic complications || id:finn-b-E4_DM2OPTH	genus Adlercreutzia id.812	MR Egger	8	0.452057	0.731743	0.559422	-0.982158	1.88627	1.57154	0.374502	6.59474	0.984757
ebi-a-GCST90016960	finn-b-E4_DM2OPTH	Type 2 diabetes with ophthalmic complications || id:finn-b-E4_DM2OPTH	genus Adlercreutzia id.812	Weighted median	8	0.141159	0.206428	0.49409	-0.26344	0.545759	1.15161	0.768404	1.72592	0.984757
ebi-a-GCST90016961	finn-b-E4_DM2OPTH	Type 2 diabetes with ophthalmic complications || id:finn-b-E4_DM2OPTH	genus Akkermansia id.4037	Inverse variance weighted	11	-0.0363134	0.15665	0.816684	-0.343348	0.270721	0.964338	0.709392	1.31091	0.984757
ebi-a-GCST90016961	finn-b-E4_DM2OPTH	Type 2 diabetes with ophthalmic complications || id:finn-b-E4_DM2OPTH	genus Akkermansia id.4037	MR Egger	11	0.293297	0.522855	0.588521	-0.731499	1.31809	1.34084	0.481187	3.73629	0.984757
ebi-a-GCST90016961	finn-b-E4_DM2OPTH	Type 2 diabetes with ophthalmic complications || id:finn-b-E4_DM2OPTH	genus Akkermansia id.4037	Weighted median	11	-0.0382493	0.220747	0.862437	-0.470913	0.394414	0.962473	0.624432	1.48351	0.984757
ebi-a-GCST90016962	finn-b-E4_DM2OPTH	Type 2 diabetes with ophthalmic complications || id:finn-b-E4_DM2OPTH	genus Alistipes id.968	Inverse variance weighted	13	0.278356	0.221819	0.209522	-0.156408	0.713121	1.32096	0.85521	2.04035	0.984757
ebi-a-GCST90016962	finn-b-E4_DM2OPTH	Type 2 diabetes with ophthalmic complications || id:finn-b-E4_DM2OPTH	genus Alistipes id.968	MR Egger	13	-0.0944718	1.10826	0.9336	-2.26666	2.07771	0.909853	0.103658	7.9862	0.984757
ebi-a-GCST90016962	finn-b-E4_DM2OPTH	Type 2 diabetes with ophthalmic complications || id:finn-b-E4_DM2OPTH	genus Alistipes id.968	Weighted median	13	0.275205	0.285097	0.334393	-0.283586	0.833996	1.3168	0.753079	2.3025	0.984757
ebi-a-GCST90016963	finn-b-E4_DM2OPTH	Type 2 diabetes with ophthalmic complications || id:finn-b-E4_DM2OPTH	genus Allisonella id.2174	Inverse variance weighted	8	-0.0450472	0.0959908	0.638865	-0.233189	0.143095	0.955952	0.792004	1.15384	0.984757
ebi-a-GCST90016963	finn-b-E4_DM2OPTH	Type 2 diabetes with ophthalmic complications || id:finn-b-E4_DM2OPTH	genus Allisonella id.2174	MR Egger	8	-0.244603	0.64944	0.719404	-1.51751	1.0283	0.783016	0.219258	2.79631	0.984757
ebi-a-GCST90016963	finn-b-E4_DM2OPTH	Type 2 diabetes with ophthalmic complications || id:finn-b-E4_DM2OPTH	genus Allisonella id.2174	Weighted median	8	-0.0436449	0.123304	0.723368	-0.285321	0.198031	0.957294	0.751773	1.219	0.984757
ebi-a-GCST90016964	finn-b-E4_DM2OPTH	Type 2 diabetes with ophthalmic complications || id:finn-b-E4_DM2OPTH	genus Alloprevotella id.961	Inverse variance weighted	6	0.0192341	0.143264	0.8932	-0.261563	0.300031	1.01942	0.769847	1.3499	0.984757
ebi-a-GCST90016964	finn-b-E4_DM2OPTH	Type 2 diabetes with ophthalmic complications || id:finn-b-E4_DM2OPTH	genus Alloprevotella id.961	MR Egger	6	-1.96542	1.10982	0.151273	-4.14067	0.209818	0.140096	0.0159122	1.23345	0.984757
ebi-a-GCST90016964	finn-b-E4_DM2OPTH	Type 2 diabetes with ophthalmic complications || id:finn-b-E4_DM2OPTH	genus Alloprevotella id.961	Weighted median	6	-0.0432834	0.155137	0.780245	-0.347353	0.260786	0.95764	0.706556	1.29795	0.984757
ebi-a-GCST90016965	finn-b-E4_DM2OPTH	Type 2 diabetes with ophthalmic complications || id:finn-b-E4_DM2OPTH	genus Anaerofilum id.2053	Inverse variance weighted	11	-0.00519172	0.107979	0.961652	-0.216831	0.206448	0.994822	0.805066	1.2293	0.984757
ebi-a-GCST90016965	finn-b-E4_DM2OPTH	Type 2 diabetes with ophthalmic complications || id:finn-b-E4_DM2OPTH	genus Anaerofilum id.2053	MR Egger	11	0.367183	0.586114	0.546566	-0.7816	1.51597	1.44366	0.457673	4.55382	0.984757
ebi-a-GCST90016965	finn-b-E4_DM2OPTH	Type 2 diabetes with ophthalmic complications || id:finn-b-E4_DM2OPTH	genus Anaerofilum id.2053	Weighted median	11	0.04632	0.143798	0.747363	-0.235524	0.328164	1.04741	0.790156	1.38842	0.984757
ebi-a-GCST90016966	finn-b-E4_DM2OPTH	Type 2 diabetes with ophthalmic complications || id:finn-b-E4_DM2OPTH	genus Anaerostipes id.1991	Inverse variance weighted	13	0.130331	0.22854	0.56849	-0.317607	0.57827	1.13921	0.727888	1.78295	0.984757
ebi-a-GCST90016966	finn-b-E4_DM2OPTH	Type 2 diabetes with ophthalmic complications || id:finn-b-E4_DM2OPTH	genus Anaerostipes id.1991	MR Egger	13	0.166332	0.867274	0.851403	-1.53352	1.86619	1.18097	0.215774	6.46361	0.984757
ebi-a-GCST90016966	finn-b-E4_DM2OPTH	Type 2 diabetes with ophthalmic complications || id:finn-b-E4_DM2OPTH	genus Anaerostipes id.1991	Weighted median	13	0.290567	0.255189	0.254855	-0.209603	0.790738	1.33719	0.810906	2.20502	0.984757
ebi-a-GCST90016967	finn-b-E4_DM2OPTH	Type 2 diabetes with ophthalmic complications || id:finn-b-E4_DM2OPTH	genus Anaerotruncus id.2054	Inverse variance weighted	13	0.0782168	0.17466	0.654282	-0.264118	0.420551	1.08136	0.767883	1.5228	0.984757
ebi-a-GCST90016967	finn-b-E4_DM2OPTH	Type 2 diabetes with ophthalmic complications || id:finn-b-E4_DM2OPTH	genus Anaerotruncus id.2054	MR Egger	13	0.371769	0.511284	0.482337	-0.630348	1.37389	1.4503	0.532406	3.95067	0.984757
ebi-a-GCST90016967	finn-b-E4_DM2OPTH	Type 2 diabetes with ophthalmic complications || id:finn-b-E4_DM2OPTH	genus Anaerotruncus id.2054	Weighted median	13	0.0638164	0.238177	0.788748	-0.40301	0.530643	1.0659	0.668306	1.70002	0.984757
ebi-a-GCST90016968	finn-b-E4_DM2OPTH	Type 2 diabetes with ophthalmic complications || id:finn-b-E4_DM2OPTH	genus Bacteroides id.918	Inverse variance weighted	9	0.128887	0.208675	0.536808	-0.280116	0.537891	1.13756	0.755696	1.71239	0.984757
ebi-a-GCST90016968	finn-b-E4_DM2OPTH	Type 2 diabetes with ophthalmic complications || id:finn-b-E4_DM2OPTH	genus Bacteroides id.918	MR Egger	9	0.296886	1.08071	0.791467	-1.8213	2.41508	1.34566	0.161815	11.1906	0.984757
ebi-a-GCST90016968	finn-b-E4_DM2OPTH	Type 2 diabetes with ophthalmic complications || id:finn-b-E4_DM2OPTH	genus Bacteroides id.918	Weighted median	9	0.216187	0.270767	0.424624	-0.314517	0.746891	1.24133	0.730142	2.11043	0.984757
ebi-a-GCST90016969	finn-b-E4_DM2OPTH	Type 2 diabetes with ophthalmic complications || id:finn-b-E4_DM2OPTH	genus Barnesiella id.944	Inverse variance weighted	13	0.204598	0.204177	0.316314	-0.195589	0.604785	1.22703	0.82235	1.83086	0.984757
ebi-a-GCST90016969	finn-b-E4_DM2OPTH	Type 2 diabetes with ophthalmic complications || id:finn-b-E4_DM2OPTH	genus Barnesiella id.944	MR Egger	13	0.199101	0.864268	0.822033	-1.49486	1.89307	1.22031	0.224279	6.6397	0.984757
ebi-a-GCST90016969	finn-b-E4_DM2OPTH	Type 2 diabetes with ophthalmic complications || id:finn-b-E4_DM2OPTH	genus Barnesiella id.944	Weighted median	13	0.0370581	0.238726	0.876638	-0.430845	0.504961	1.03775	0.64996	1.65692	0.984757
ebi-a-GCST90016970	finn-b-E4_DM2OPTH	Type 2 diabetes with ophthalmic complications || id:finn-b-E4_DM2OPTH	genus Bifidobacterium id.436	Inverse variance weighted	13	0.0198771	0.139338	0.886563	-0.253225	0.292979	1.02008	0.776293	1.34041	0.984757
ebi-a-GCST90016970	finn-b-E4_DM2OPTH	Type 2 diabetes with ophthalmic complications || id:finn-b-E4_DM2OPTH	genus Bifidobacterium id.436	MR Egger	13	-0.570844	0.347149	0.128345	-1.25126	0.109567	0.565048	0.286145	1.11579	0.984757
ebi-a-GCST90016970	finn-b-E4_DM2OPTH	Type 2 diabetes with ophthalmic complications || id:finn-b-E4_DM2OPTH	genus Bifidobacterium id.436	Weighted median	13	0.0273331	0.203058	0.892923	-0.370661	0.425327	1.02771	0.690278	1.53009	0.984757
ebi-a-GCST90016971	finn-b-E4_DM2OPTH	Type 2 diabetes with ophthalmic complications || id:finn-b-E4_DM2OPTH	genus Bilophila id.3170	Inverse variance weighted	13	0.0464137	0.162397	0.775028	-0.271884	0.364711	1.04751	0.761943	1.4401	0.984757
ebi-a-GCST90016971	finn-b-E4_DM2OPTH	Type 2 diabetes with ophthalmic complications || id:finn-b-E4_DM2OPTH	genus Bilophila id.3170	MR Egger	13	0.989227	0.798395	0.241124	-0.575626	2.55408	2.68916	0.562353	12.8595	0.984757
ebi-a-GCST90016971	finn-b-E4_DM2OPTH	Type 2 diabetes with ophthalmic complications || id:finn-b-E4_DM2OPTH	genus Bilophila id.3170	Weighted median	13	0.0702742	0.218822	0.748099	-0.358617	0.499166	1.0728	0.698642	1.64735	0.984757
ebi-a-GCST90016972	finn-b-E4_DM2OPTH	Type 2 diabetes with ophthalmic complications || id:finn-b-E4_DM2OPTH	genus Blautia id.1992	Inverse variance weighted	8	-0.160879	0.326396	0.622088	-0.800615	0.478858	0.851395	0.449053	1.61423	0.984757
ebi-a-GCST90016972	finn-b-E4_DM2OPTH	Type 2 diabetes with ophthalmic complications || id:finn-b-E4_DM2OPTH	genus Blautia id.1992	MR Egger	8	-0.480224	0.776	0.558766	-2.00118	1.04074	0.618645	0.135175	2.8313	0.984757
ebi-a-GCST90016972	finn-b-E4_DM2OPTH	Type 2 diabetes with ophthalmic complications || id:finn-b-E4_DM2OPTH	genus Blautia id.1992	Weighted median	8	-0.468955	0.382018	0.219608	-1.21771	0.279801	0.625656	0.295907	1.32287	0.984757
ebi-a-GCST90016973	finn-b-E4_DM2OPTH	Type 2 diabetes with ophthalmic complications || id:finn-b-E4_DM2OPTH	genus Butyricicoccus id.2055	Inverse variance weighted	8	-0.0671944	0.336328	0.841646	-0.726397	0.592008	0.935013	0.483649	1.80761	0.984757
ebi-a-GCST90016973	finn-b-E4_DM2OPTH	Type 2 diabetes with ophthalmic complications || id:finn-b-E4_DM2OPTH	genus Butyricicoccus id.2055	MR Egger	8	0.258681	0.696926	0.723261	-1.10729	1.62466	1.29522	0.330452	5.07667	0.984757
ebi-a-GCST90016973	finn-b-E4_DM2OPTH	Type 2 diabetes with ophthalmic complications || id:finn-b-E4_DM2OPTH	genus Butyricicoccus id.2055	Weighted median	8	-0.0511219	0.283337	0.856817	-0.606463	0.50422	0.950163	0.545276	1.65569	0.984757
ebi-a-GCST90016974	finn-b-E4_DM2OPTH	Type 2 diabetes with ophthalmic complications || id:finn-b-E4_DM2OPTH	genus Butyricimonas id.945	Inverse variance weighted	13	-0.146335	0.150442	0.330704	-0.441201	0.148532	0.863869	0.643263	1.16013	0.984757
ebi-a-GCST90016974	finn-b-E4_DM2OPTH	Type 2 diabetes with ophthalmic complications || id:finn-b-E4_DM2OPTH	genus Butyricimonas id.945	MR Egger	13	-0.545443	0.535254	0.330076	-1.59454	0.503655	0.579585	0.203002	1.65476	0.984757
ebi-a-GCST90016974	finn-b-E4_DM2OPTH	Type 2 diabetes with ophthalmic complications || id:finn-b-E4_DM2OPTH	genus Butyricimonas id.945	Weighted median	13	-0.0440544	0.211473	0.834978	-0.458542	0.370433	0.956902	0.632205	1.44836	0.984757
ebi-a-GCST90016975	finn-b-E4_DM2OPTH	Type 2 diabetes with ophthalmic complications || id:finn-b-E4_DM2OPTH	genus Butyrivibrio id.1993	Inverse variance weighted	15	-0.00362664	0.0733614	0.960572	-0.147415	0.140162	0.99638	0.862936	1.15046	0.984757
ebi-a-GCST90016975	finn-b-E4_DM2OPTH	Type 2 diabetes with ophthalmic complications || id:finn-b-E4_DM2OPTH	genus Butyrivibrio id.1993	MR Egger	15	0.183917	0.320915	0.576354	-0.445075	0.81291	1.20192	0.640776	2.25446	0.984757
ebi-a-GCST90016975	finn-b-E4_DM2OPTH	Type 2 diabetes with ophthalmic complications || id:finn-b-E4_DM2OPTH	genus Butyrivibrio id.1993	Weighted median	15	0.0380323	0.102091	0.709497	-0.162066	0.238131	1.03876	0.850385	1.26888	0.984757
ebi-a-GCST90016976	finn-b-E4_DM2OPTH	Type 2 diabetes with ophthalmic complications || id:finn-b-E4_DM2OPTH	genus Candidatus Soleaferrea id.11350	Inverse variance weighted	11	0.17756	0.140298	0.205662	-0.0974254	0.452545	1.1943	0.90717	1.57231	0.984757
ebi-a-GCST90016976	finn-b-E4_DM2OPTH	Type 2 diabetes with ophthalmic complications || id:finn-b-E4_DM2OPTH	genus Candidatus Soleaferrea id.11350	MR Egger	11	-0.143466	0.767294	0.855826	-1.64736	1.36043	0.866351	0.192557	3.89787	0.984757
ebi-a-GCST90016976	finn-b-E4_DM2OPTH	Type 2 diabetes with ophthalmic complications || id:finn-b-E4_DM2OPTH	genus Candidatus Soleaferrea id.11350	Weighted median	11	0.170801	0.174903	0.328794	-0.172009	0.513611	1.18625	0.841971	1.67132	0.984757
ebi-a-GCST90016977	finn-b-E4_DM2OPTH	Type 2 diabetes with ophthalmic complications || id:finn-b-E4_DM2OPTH	genus Catenibacterium id.2153	Inverse variance weighted	4	0.0305324	0.158093	0.846857	-0.279329	0.340394	1.031	0.756291	1.4055	0.984757
ebi-a-GCST90016977	finn-b-E4_DM2OPTH	Type 2 diabetes with ophthalmic complications || id:finn-b-E4_DM2OPTH	genus Catenibacterium id.2153	MR Egger	4	2.31519	1.81762	0.330758	-1.24735	5.87772	10.1268	0.287266	356.994	0.984757
ebi-a-GCST90016977	finn-b-E4_DM2OPTH	Type 2 diabetes with ophthalmic complications || id:finn-b-E4_DM2OPTH	genus Catenibacterium id.2153	Weighted median	4	0.0495158	0.171726	0.773086	-0.287068	0.3861	1.05076	0.750461	1.47123	0.984757
ebi-a-GCST90016978	finn-b-E4_DM2OPTH	Type 2 diabetes with ophthalmic complications || id:finn-b-E4_DM2OPTH	genus Christensenellaceae R 7group id.11283	Inverse variance weighted	10	-0.0945057	0.20435	0.643744	-0.495032	0.30602	0.909823	0.609552	1.35801	0.984757
ebi-a-GCST90016978	finn-b-E4_DM2OPTH	Type 2 diabetes with ophthalmic complications || id:finn-b-E4_DM2OPTH	genus Christensenellaceae R 7group id.11283	MR Egger	10	-0.189768	0.658377	0.780493	-1.48019	1.10065	0.827151	0.227595	3.00612	0.984757
ebi-a-GCST90016978	finn-b-E4_DM2OPTH	Type 2 diabetes with ophthalmic complications || id:finn-b-E4_DM2OPTH	genus Christensenellaceae R 7group id.11283	Weighted median	10	-0.0489008	0.282396	0.862522	-0.602396	0.504595	0.952276	0.547498	1.65631	0.984757
ebi-a-GCST90016979	finn-b-E4_DM2OPTH	Type 2 diabetes with ophthalmic complications || id:finn-b-E4_DM2OPTH	genus Clostridium innocuum group id.14397	Inverse variance weighted	9	0.067628	0.113627	0.551727	-0.155082	0.290338	1.06997	0.856345	1.33688	0.984757
ebi-a-GCST90016979	finn-b-E4_DM2OPTH	Type 2 diabetes with ophthalmic complications || id:finn-b-E4_DM2OPTH	genus Clostridium innocuum group id.14397	MR Egger	9	0.82483	0.509144	0.149257	-0.173093	1.82275	2.28149	0.84106	6.18887	0.984757
ebi-a-GCST90016979	finn-b-E4_DM2OPTH	Type 2 diabetes with ophthalmic complications || id:finn-b-E4_DM2OPTH	genus Clostridium innocuum group id.14397	Weighted median	9	0.00891469	0.140487	0.949404	-0.266439	0.284269	1.00895	0.766102	1.32879	0.984757
ebi-a-GCST90016980	finn-b-E4_DM2OPTH	Type 2 diabetes with ophthalmic complications || id:finn-b-E4_DM2OPTH	genus Clostridium sensustricto1 id.1873	Inverse variance weighted	7	-0.0115031	0.220277	0.958353	-0.443246	0.42024	0.988563	0.641949	1.52233	0.984757
ebi-a-GCST90016980	finn-b-E4_DM2OPTH	Type 2 diabetes with ophthalmic complications || id:finn-b-E4_DM2OPTH	genus Clostridium sensustricto1 id.1873	MR Egger	7	-0.521448	0.56807	0.400768	-1.63487	0.59197	0.59366	0.194978	1.80755	0.984757
ebi-a-GCST90016980	finn-b-E4_DM2OPTH	Type 2 diabetes with ophthalmic complications || id:finn-b-E4_DM2OPTH	genus Clostridium sensustricto1 id.1873	Weighted median	7	-0.0434488	0.251695	0.862946	-0.536771	0.449873	0.957482	0.584633	1.56811	0.984757
ebi-a-GCST90016981	finn-b-E4_DM2OPTH	Type 2 diabetes with ophthalmic complications || id:finn-b-E4_DM2OPTH	genus Collinsella id.815	Inverse variance weighted	9	-0.100133	0.211316	0.635604	-0.514312	0.314046	0.904717	0.597912	1.36895	0.984757
ebi-a-GCST90016981	finn-b-E4_DM2OPTH	Type 2 diabetes with ophthalmic complications || id:finn-b-E4_DM2OPTH	genus Collinsella id.815	MR Egger	9	-0.945282	0.789407	0.270099	-2.49252	0.601955	0.38857	0.0827013	1.82569	0.984757
ebi-a-GCST90016981	finn-b-E4_DM2OPTH	Type 2 diabetes with ophthalmic complications || id:finn-b-E4_DM2OPTH	genus Collinsella id.815	Weighted median	9	-0.345407	0.290408	0.234289	-0.914607	0.223794	0.707932	0.400674	1.25081	0.984757
ebi-a-GCST90016982	finn-b-E4_DM2OPTH	Type 2 diabetes with ophthalmic complications || id:finn-b-E4_DM2OPTH	genus Coprobacter id.949	Inverse variance weighted	10	-0.00797703	0.127678	0.950182	-0.258226	0.242272	0.992055	0.772421	1.27414	0.984757
ebi-a-GCST90016982	finn-b-E4_DM2OPTH	Type 2 diabetes with ophthalmic complications || id:finn-b-E4_DM2OPTH	genus Coprobacter id.949	MR Egger	10	0.734066	0.479769	0.164536	-0.206281	1.67441	2.08354	0.813604	5.33567	0.984757
ebi-a-GCST90016982	finn-b-E4_DM2OPTH	Type 2 diabetes with ophthalmic complications || id:finn-b-E4_DM2OPTH	genus Coprobacter id.949	Weighted median	10	-0.102764	0.164394	0.5319	-0.424976	0.219448	0.90234	0.653785	1.24539	0.984757
ebi-a-GCST90016983	finn-b-E4_DM2OPTH	Type 2 diabetes with ophthalmic complications || id:finn-b-E4_DM2OPTH	genus Coprococcus1 id.11301	Inverse variance weighted	11	0.413275	0.21559	0.055245	-0.0092823	0.835831	1.51176	0.990761	2.30673	0.984757
ebi-a-GCST90016983	finn-b-E4_DM2OPTH	Type 2 diabetes with ophthalmic complications || id:finn-b-E4_DM2OPTH	genus Coprococcus1 id.11301	MR Egger	11	1.04975	0.507743	0.0686436	0.0545722	2.04492	2.85693	1.05609	7.72857	0.984757
ebi-a-GCST90016983	finn-b-E4_DM2OPTH	Type 2 diabetes with ophthalmic complications || id:finn-b-E4_DM2OPTH	genus Coprococcus1 id.11301	Weighted median	11	0.323627	0.254559	0.203614	-0.175309	0.822563	1.38213	0.839198	2.27633	0.984757
ebi-a-GCST90016984	finn-b-E4_DM2OPTH	Type 2 diabetes with ophthalmic complications || id:finn-b-E4_DM2OPTH	genus Coprococcus2 id.11302	Inverse variance weighted	8	-0.0226751	0.190646	0.905324	-0.396341	0.350991	0.97758	0.672777	1.42047	0.984757
ebi-a-GCST90016984	finn-b-E4_DM2OPTH	Type 2 diabetes with ophthalmic complications || id:finn-b-E4_DM2OPTH	genus Coprococcus2 id.11302	MR Egger	8	-0.749995	1.50851	0.636756	-3.70668	2.20669	0.472369	0.0245589	9.0856	0.984757
ebi-a-GCST90016984	finn-b-E4_DM2OPTH	Type 2 diabetes with ophthalmic complications || id:finn-b-E4_DM2OPTH	genus Coprococcus2 id.11302	Weighted median	8	-0.0738816	0.257764	0.7744	-0.579099	0.431336	0.928782	0.560403	1.53931	0.984757
ebi-a-GCST90016985	finn-b-E4_DM2OPTH	Type 2 diabetes with ophthalmic complications || id:finn-b-E4_DM2OPTH	genus Coprococcus3 id.11303	Inverse variance weighted	9	0.23362	0.21612	0.27971	-0.189976	0.657215	1.26316	0.826979	1.92941	0.984757
ebi-a-GCST90016985	finn-b-E4_DM2OPTH	Type 2 diabetes with ophthalmic complications || id:finn-b-E4_DM2OPTH	genus Coprococcus3 id.11303	MR Egger	9	1.16027	1.20193	0.366531	-1.19551	3.51605	3.1908	0.302551	33.6513	0.984757
ebi-a-GCST90016985	finn-b-E4_DM2OPTH	Type 2 diabetes with ophthalmic complications || id:finn-b-E4_DM2OPTH	genus Coprococcus3 id.11303	Weighted median	9	0.239974	0.274395	0.381815	-0.297839	0.777787	1.27122	0.742421	2.17665	0.984757
ebi-a-GCST90016986	finn-b-E4_DM2OPTH	Type 2 diabetes with ophthalmic complications || id:finn-b-E4_DM2OPTH	genus Defluviitaleaceae UCG011 id.11287	Inverse variance weighted	9	-0.0786574	0.156318	0.614832	-0.38504	0.227726	0.924357	0.680423	1.25574	0.984757
ebi-a-GCST90016986	finn-b-E4_DM2OPTH	Type 2 diabetes with ophthalmic complications || id:finn-b-E4_DM2OPTH	genus Defluviitaleaceae UCG011 id.11287	MR Egger	9	-0.164181	0.6035	0.793434	-1.34704	1.01868	0.848588	0.260008	2.76953	0.984757
ebi-a-GCST90016986	finn-b-E4_DM2OPTH	Type 2 diabetes with ophthalmic complications || id:finn-b-E4_DM2OPTH	genus Defluviitaleaceae UCG011 id.11287	Weighted median	9	0.0112089	0.199511	0.955197	-0.379832	0.40225	1.01127	0.683976	1.49519	0.984757
ebi-a-GCST90016987	finn-b-E4_DM2OPTH	Type 2 diabetes with ophthalmic complications || id:finn-b-E4_DM2OPTH	genus Desulfovibrio id.3173	Inverse variance weighted	10	-0.0899237	0.148348	0.544402	-0.380685	0.200838	0.914001	0.683393	1.22243	0.984757
ebi-a-GCST90016987	finn-b-E4_DM2OPTH	Type 2 diabetes with ophthalmic complications || id:finn-b-E4_DM2OPTH	genus Desulfovibrio id.3173	MR Egger	10	-0.0793469	0.466568	0.869181	-0.993821	0.835127	0.923719	0.37016	2.30511	0.984757
ebi-a-GCST90016987	finn-b-E4_DM2OPTH	Type 2 diabetes with ophthalmic complications || id:finn-b-E4_DM2OPTH	genus Desulfovibrio id.3173	Weighted median	10	-0.0615421	0.195186	0.752534	-0.444106	0.321022	0.940313	0.641397	1.37854	0.984757
ebi-a-GCST90016988	finn-b-E4_DM2OPTH	Type 2 diabetes with ophthalmic complications || id:finn-b-E4_DM2OPTH	genus Dialister id.2183	Inverse variance weighted	11	0.127083	0.164041	0.438516	-0.194437	0.448603	1.13551	0.823298	1.56612	0.984757
ebi-a-GCST90016988	finn-b-E4_DM2OPTH	Type 2 diabetes with ophthalmic complications || id:finn-b-E4_DM2OPTH	genus Dialister id.2183	MR Egger	11	1.36348	0.667743	0.0715416	0.0547075	2.67226	3.90979	1.05623	14.4726	0.984757
ebi-a-GCST90016988	finn-b-E4_DM2OPTH	Type 2 diabetes with ophthalmic complications || id:finn-b-E4_DM2OPTH	genus Dialister id.2183	Weighted median	11	-0.0501639	0.222196	0.821385	-0.485668	0.38534	0.951074	0.615286	1.47011	0.984757
ebi-a-GCST90016989	finn-b-E4_DM2OPTH	Type 2 diabetes with ophthalmic complications || id:finn-b-E4_DM2OPTH	genus Dorea id.1997	Inverse variance weighted	10	-0.272942	0.208911	0.191384	-0.682408	0.136524	0.761137	0.505398	1.14628	0.984757
ebi-a-GCST90016989	finn-b-E4_DM2OPTH	Type 2 diabetes with ophthalmic complications || id:finn-b-E4_DM2OPTH	genus Dorea id.1997	MR Egger	10	-0.797863	0.579636	0.205963	-1.93395	0.338223	0.45029	0.144576	1.40245	0.984757
ebi-a-GCST90016989	finn-b-E4_DM2OPTH	Type 2 diabetes with ophthalmic complications || id:finn-b-E4_DM2OPTH	genus Dorea id.1997	Weighted median	10	-0.328327	0.278519	0.238466	-0.874224	0.217571	0.720128	0.417185	1.24305	0.984757
ebi-a-GCST90016990	finn-b-E4_DM2OPTH	Type 2 diabetes with ophthalmic complications || id:finn-b-E4_DM2OPTH	genus Eggerthella id.819	Inverse variance weighted	10	0.108448	0.121211	0.370944	-0.129125	0.346021	1.11455	0.878864	1.41343	0.984757
ebi-a-GCST90016990	finn-b-E4_DM2OPTH	Type 2 diabetes with ophthalmic complications || id:finn-b-E4_DM2OPTH	genus Eggerthella id.819	MR Egger	10	0.419411	0.585257	0.49399	-0.727692	1.56651	1.52107	0.483023	4.78993	0.984757
ebi-a-GCST90016990	finn-b-E4_DM2OPTH	Type 2 diabetes with ophthalmic complications || id:finn-b-E4_DM2OPTH	genus Eggerthella id.819	Weighted median	10	0.240064	0.160708	0.13523	-0.0749234	0.555051	1.27133	0.927815	1.74203	0.984757
ebi-a-GCST90016991	finn-b-E4_DM2OPTH	Type 2 diabetes with ophthalmic complications || id:finn-b-E4_DM2OPTH	genus Eisenbergiella id.11304	Inverse variance weighted	11	-0.0997476	0.11186	0.372544	-0.318993	0.119498	0.905066	0.72688	1.12693	0.984757
ebi-a-GCST90016991	finn-b-E4_DM2OPTH	Type 2 diabetes with ophthalmic complications || id:finn-b-E4_DM2OPTH	genus Eisenbergiella id.11304	MR Egger	11	-0.842152	0.828263	0.335817	-2.46555	0.781244	0.430783	0.0849623	2.18419	0.984757
ebi-a-GCST90016991	finn-b-E4_DM2OPTH	Type 2 diabetes with ophthalmic complications || id:finn-b-E4_DM2OPTH	genus Eisenbergiella id.11304	Weighted median	11	-0.144367	0.154604	0.350415	-0.44739	0.158657	0.86557	0.639294	1.17194	0.984757
ebi-a-GCST90016992	finn-b-E4_DM2OPTH	Type 2 diabetes with ophthalmic complications || id:finn-b-E4_DM2OPTH	genus Enterorhabdus id.820	Inverse variance weighted	6	0.106726	0.19328	0.580822	-0.272103	0.485556	1.11263	0.761776	1.62508	0.984757
ebi-a-GCST90016992	finn-b-E4_DM2OPTH	Type 2 diabetes with ophthalmic complications || id:finn-b-E4_DM2OPTH	genus Enterorhabdus id.820	MR Egger	6	0.139109	0.57196	0.819803	-0.981932	1.26015	1.14925	0.374587	3.52595	0.984757
ebi-a-GCST90016992	finn-b-E4_DM2OPTH	Type 2 diabetes with ophthalmic complications || id:finn-b-E4_DM2OPTH	genus Enterorhabdus id.820	Weighted median	6	0.0658364	0.236466	0.780692	-0.397637	0.52931	1.06805	0.671906	1.69776	0.984757
ebi-a-GCST90016993	finn-b-E4_DM2OPTH	Type 2 diabetes with ophthalmic complications || id:finn-b-E4_DM2OPTH	genus Erysipelatoclostridium id.11381	Inverse variance weighted	15	0.0668886	0.123572	0.588307	-0.175313	0.309091	1.06918	0.839194	1.36219	0.984757
ebi-a-GCST90016993	finn-b-E4_DM2OPTH	Type 2 diabetes with ophthalmic complications || id:finn-b-E4_DM2OPTH	genus Erysipelatoclostridium id.11381	MR Egger	15	-0.819469	0.482904	0.113501	-1.76596	0.127022	0.440666	0.171022	1.13544	0.984757
ebi-a-GCST90016993	finn-b-E4_DM2OPTH	Type 2 diabetes with ophthalmic complications || id:finn-b-E4_DM2OPTH	genus Erysipelatoclostridium id.11381	Weighted median	15	0.0122079	0.172851	0.943695	-0.32658	0.350996	1.01228	0.721387	1.42048	0.984757
ebi-a-GCST90016994	finn-b-E4_DM2OPTH	Type 2 diabetes with ophthalmic complications || id:finn-b-E4_DM2OPTH	genus Erysipelotrichaceae UCG003 id.11384	Inverse variance weighted	9	0.139457	0.194502	0.473379	-0.241768	0.520681	1.14965	0.785238	1.68317	0.984757
ebi-a-GCST90016994	finn-b-E4_DM2OPTH	Type 2 diabetes with ophthalmic complications || id:finn-b-E4_DM2OPTH	genus Erysipelotrichaceae UCG003 id.11384	MR Egger	9	-0.0275746	0.519897	0.959183	-1.04657	0.991424	0.972802	0.351139	2.69507	0.984757
ebi-a-GCST90016994	finn-b-E4_DM2OPTH	Type 2 diabetes with ophthalmic complications || id:finn-b-E4_DM2OPTH	genus Erysipelotrichaceae UCG003 id.11384	Weighted median	9	0.0761323	0.264392	0.773383	-0.442075	0.59434	1.07911	0.642701	1.81183	0.984757
ebi-a-GCST90016995	finn-b-E4_DM2OPTH	Type 2 diabetes with ophthalmic complications || id:finn-b-E4_DM2OPTH	genus Escherichia Shigella id.3504	Inverse variance weighted	10	-0.0223878	0.182647	0.902444	-0.380376	0.3356	0.977861	0.683605	1.39878	0.984757
ebi-a-GCST90016995	finn-b-E4_DM2OPTH	Type 2 diabetes with ophthalmic complications || id:finn-b-E4_DM2OPTH	genus Escherichia Shigella id.3504	MR Egger	10	-0.630925	0.557595	0.290616	-1.72381	0.461962	0.5321	0.178385	1.58719	0.984757
ebi-a-GCST90016995	finn-b-E4_DM2OPTH	Type 2 diabetes with ophthalmic complications || id:finn-b-E4_DM2OPTH	genus Escherichia Shigella id.3504	Weighted median	10	0.0322631	0.257711	0.900372	-0.47285	0.537376	1.03279	0.623224	1.71151	0.984757
ebi-a-GCST90016996	finn-b-E4_DM2OPTH	Type 2 diabetes with ophthalmic complications || id:finn-b-E4_DM2OPTH	genus Eubacterium brachy group id.11296	Inverse variance weighted	10	-0.0914405	0.104755	0.382721	-0.296761	0.11388	0.912616	0.743221	1.12062	0.984757
ebi-a-GCST90016996	finn-b-E4_DM2OPTH	Type 2 diabetes with ophthalmic complications || id:finn-b-E4_DM2OPTH	genus Eubacterium brachy group id.11296	MR Egger	10	-0.402618	0.428357	0.374771	-1.2422	0.436962	0.668567	0.288749	1.548	0.984757
ebi-a-GCST90016996	finn-b-E4_DM2OPTH	Type 2 diabetes with ophthalmic complications || id:finn-b-E4_DM2OPTH	genus Eubacterium brachy group id.11296	Weighted median	10	-0.0597471	0.136148	0.660777	-0.326596	0.207102	0.942003	0.721375	1.23011	0.984757
ebi-a-GCST90016997	finn-b-E4_DM2OPTH	Type 2 diabetes with ophthalmic complications || id:finn-b-E4_DM2OPTH	genus Eubacterium coprostanoligenes group id.11375	Inverse variance weighted	13	-0.117693	0.215964	0.585777	-0.540983	0.305597	0.888969	0.582176	1.35743	0.984757
ebi-a-GCST90016997	finn-b-E4_DM2OPTH	Type 2 diabetes with ophthalmic complications || id:finn-b-E4_DM2OPTH	genus Eubacterium coprostanoligenes group id.11375	MR Egger	13	-1.23918	0.817332	0.157684	-2.84115	0.362789	0.289621	0.0583584	1.43733	0.984757
ebi-a-GCST90016997	finn-b-E4_DM2OPTH	Type 2 diabetes with ophthalmic complications || id:finn-b-E4_DM2OPTH	genus Eubacterium coprostanoligenes group id.11375	Weighted median	13	-0.233473	0.261279	0.371549	-0.74558	0.278635	0.791779	0.474459	1.32132	0.984757
ebi-a-GCST90016998	finn-b-E4_DM2OPTH	Type 2 diabetes with ophthalmic complications || id:finn-b-E4_DM2OPTH	genus Eubacterium eligens group id.14372	Inverse variance weighted	6	0.0683342	0.240714	0.776502	-0.403466	0.540134	1.07072	0.668001	1.71624	0.984757
ebi-a-GCST90016998	finn-b-E4_DM2OPTH	Type 2 diabetes with ophthalmic complications || id:finn-b-E4_DM2OPTH	genus Eubacterium eligens group id.14372	MR Egger	6	-1.05782	0.899216	0.304674	-2.82028	0.704648	0.347214	0.0595894	2.02313	0.984757
ebi-a-GCST90016999	finn-b-E4_DM2OPTH	Type 2 diabetes with ophthalmic complications || id:finn-b-E4_DM2OPTH	genus Eubacterium fissicatena group id.14373	Inverse variance weighted	9	-0.101026	0.114832	0.378984	-0.326096	0.124045	0.90391	0.721736	1.13207	0.984757
ebi-a-GCST90016999	finn-b-E4_DM2OPTH	Type 2 diabetes with ophthalmic complications || id:finn-b-E4_DM2OPTH	genus Eubacterium fissicatena group id.14373	MR Egger	9	-0.44339	0.621113	0.498416	-1.66077	0.773991	0.641857	0.189992	2.1684	0.984757
ebi-a-GCST90016999	finn-b-E4_DM2OPTH	Type 2 diabetes with ophthalmic complications || id:finn-b-E4_DM2OPTH	genus Eubacterium fissicatena group id.14373	Weighted median	9	-0.100001	0.14516	0.490882	-0.384515	0.184512	0.904836	0.680781	1.20263	0.984757
ebi-a-GCST90017000	finn-b-E4_DM2OPTH	Type 2 diabetes with ophthalmic complications || id:finn-b-E4_DM2OPTH	genus Eubacterium hallii group id.11338	Inverse variance weighted	16	-0.15959	0.136772	0.243278	-0.427662	0.108483	0.852493	0.652032	1.11459	0.984757
ebi-a-GCST90017000	finn-b-E4_DM2OPTH	Type 2 diabetes with ophthalmic complications || id:finn-b-E4_DM2OPTH	genus Eubacterium hallii group id.11338	MR Egger	16	-0.383908	0.28223	0.195247	-0.93708	0.169263	0.681194	0.39177	1.18443	0.984757
ebi-a-GCST90017000	finn-b-E4_DM2OPTH	Type 2 diabetes with ophthalmic complications || id:finn-b-E4_DM2OPTH	genus Eubacterium hallii group id.11338	Weighted median	16	-0.320897	0.183208	0.0798518	-0.679983	0.0381902	0.725498	0.506625	1.03893	0.984757
ebi-a-GCST90017001	finn-b-E4_DM2OPTH	Type 2 diabetes with ophthalmic complications || id:finn-b-E4_DM2OPTH	genus Eubacterium nodatum group id.11297	Inverse variance weighted	11	0.0725758	0.0925751	0.43306	-0.108871	0.254023	1.07527	0.896846	1.2892	0.984757
ebi-a-GCST90017001	finn-b-E4_DM2OPTH	Type 2 diabetes with ophthalmic complications || id:finn-b-E4_DM2OPTH	genus Eubacterium nodatum group id.11297	MR Egger	11	0.499262	0.409542	0.253803	-0.30344	1.30196	1.6475	0.738274	3.67651	0.984757
ebi-a-GCST90017001	finn-b-E4_DM2OPTH	Type 2 diabetes with ophthalmic complications || id:finn-b-E4_DM2OPTH	genus Eubacterium nodatum group id.11297	Weighted median	11	-0.0211165	0.121984	0.862565	-0.260204	0.217971	0.979105	0.770894	1.24355	0.984757
ebi-a-GCST90017002	finn-b-E4_DM2OPTH	Type 2 diabetes with ophthalmic complications || id:finn-b-E4_DM2OPTH	genus Eubacterium oxidoreducens group id.11339	Inverse variance weighted	5	0.183866	0.216644	0.396048	-0.240757	0.608489	1.20185	0.786033	1.83765	0.984757
ebi-a-GCST90017002	finn-b-E4_DM2OPTH	Type 2 diabetes with ophthalmic complications || id:finn-b-E4_DM2OPTH	genus Eubacterium oxidoreducens group id.11339	MR Egger	5	0.95613	0.803942	0.319873	-0.619596	2.53186	2.60161	0.538162	12.5768	0.984757
ebi-a-GCST90017002	finn-b-E4_DM2OPTH	Type 2 diabetes with ophthalmic complications || id:finn-b-E4_DM2OPTH	genus Eubacterium oxidoreducens group id.11339	Weighted median	5	0.338146	0.223608	0.130475	-0.100125	0.776417	1.40235	0.904725	2.17367	0.984757
ebi-a-GCST90017003	finn-b-E4_DM2OPTH	Type 2 diabetes with ophthalmic complications || id:finn-b-E4_DM2OPTH	genus Eubacterium rectale group id.14374	Inverse variance weighted	8	0.281128	0.222356	0.206117	-0.15469	0.716945	1.32462	0.856681	2.04817	0.984757
ebi-a-GCST90017003	finn-b-E4_DM2OPTH	Type 2 diabetes with ophthalmic complications || id:finn-b-E4_DM2OPTH	genus Eubacterium rectale group id.14374	MR Egger	8	-0.103288	0.815998	0.903409	-1.70264	1.49607	0.901867	0.182201	4.4641	0.984757
ebi-a-GCST90017003	finn-b-E4_DM2OPTH	Type 2 diabetes with ophthalmic complications || id:finn-b-E4_DM2OPTH	genus Eubacterium rectale group id.14374	Weighted median	8	0.192278	0.298247	0.519125	-0.392286	0.776843	1.21201	0.675511	2.1746	0.984757
ebi-a-GCST90017004	finn-b-E4_DM2OPTH	Type 2 diabetes with ophthalmic complications || id:finn-b-E4_DM2OPTH	genus Eubacterium ruminantium group id.11340	Inverse variance weighted	18	-0.0998443	0.0972793	0.304718	-0.290512	0.0908231	0.904978	0.747881	1.09508	0.984757
ebi-a-GCST90017004	finn-b-E4_DM2OPTH	Type 2 diabetes with ophthalmic complications || id:finn-b-E4_DM2OPTH	genus Eubacterium ruminantium group id.11340	MR Egger	18	-0.111456	0.326196	0.737034	-0.7508	0.527887	0.89453	0.471989	1.69535	0.984757
ebi-a-GCST90017004	finn-b-E4_DM2OPTH	Type 2 diabetes with ophthalmic complications || id:finn-b-E4_DM2OPTH	genus Eubacterium ruminantium group id.11340	Weighted median	18	-0.170059	0.131761	0.196819	-0.42831	0.0881914	0.843615	0.65161	1.0922	0.984757
ebi-a-GCST90017005	finn-b-E4_DM2OPTH	Type 2 diabetes with ophthalmic complications || id:finn-b-E4_DM2OPTH	genus Eubacterium ventriosum group id.11341	MR Egger	15	0.739957	0.696113	0.307137	-0.624425	2.10434	2.09585	0.53557	8.20168	0.984757
ebi-a-GCST90017005	finn-b-E4_DM2OPTH	Type 2 diabetes with ophthalmic complications || id:finn-b-E4_DM2OPTH	genus Eubacterium ventriosum group id.11341	Weighted median	15	-0.0738526	0.214522	0.730646	-0.494315	0.34661	0.928809	0.609989	1.41426	0.984757
ebi-a-GCST90017006	finn-b-E4_DM2OPTH	Type 2 diabetes with ophthalmic complications || id:finn-b-E4_DM2OPTH	genus Eubacterium xylanophilum group id.14375	Inverse variance weighted	9	0.0598778	0.172064	0.727843	-0.277368	0.397124	1.06171	0.757775	1.48754	0.984757
ebi-a-GCST90017006	finn-b-E4_DM2OPTH	Type 2 diabetes with ophthalmic complications || id:finn-b-E4_DM2OPTH	genus Eubacterium xylanophilum group id.14375	MR Egger	9	-0.131246	0.536626	0.813799	-1.18303	0.92054	0.877002	0.306348	2.51065	0.984757
ebi-a-GCST90017006	finn-b-E4_DM2OPTH	Type 2 diabetes with ophthalmic complications || id:finn-b-E4_DM2OPTH	genus Eubacterium xylanophilum group id.14375	Weighted median	9	0.0204134	0.22619	0.92809	-0.42292	0.463747	1.02062	0.655131	1.59002	0.984757
ebi-a-GCST90017007	finn-b-E4_DM2OPTH	Type 2 diabetes with ophthalmic complications || id:finn-b-E4_DM2OPTH	genus Faecalibacterium id.2057	Inverse variance weighted	10	0.0978304	0.172348	0.570285	-0.239972	0.435633	1.10278	0.78665	1.54594	0.984757
ebi-a-GCST90017007	finn-b-E4_DM2OPTH	Type 2 diabetes with ophthalmic complications || id:finn-b-E4_DM2OPTH	genus Faecalibacterium id.2057	MR Egger	10	-0.155032	0.339826	0.660369	-0.821091	0.511027	0.856388	0.439952	1.667	0.984757
ebi-a-GCST90017007	finn-b-E4_DM2OPTH	Type 2 diabetes with ophthalmic complications || id:finn-b-E4_DM2OPTH	genus Faecalibacterium id.2057	Weighted median	10	0.144889	0.225159	0.519903	-0.296423	0.586201	1.15591	0.743473	1.79715	0.984757
ebi-a-GCST90017008	finn-b-E4_DM2OPTH	Type 2 diabetes with ophthalmic complications || id:finn-b-E4_DM2OPTH	genus Family XIII AD3011 group id.11293	Inverse variance weighted	13	-0.0635075	0.163555	0.697797	-0.384074	0.257059	0.938467	0.681081	1.29312	0.984757
ebi-a-GCST90017008	finn-b-E4_DM2OPTH	Type 2 diabetes with ophthalmic complications || id:finn-b-E4_DM2OPTH	genus Family XIII AD3011 group id.11293	MR Egger	13	0.328814	0.774755	0.679449	-1.18971	1.84733	1.38932	0.304311	6.34288	0.984757
ebi-a-GCST90017008	finn-b-E4_DM2OPTH	Type 2 diabetes with ophthalmic complications || id:finn-b-E4_DM2OPTH	genus Family XIII AD3011 group id.11293	Weighted median	13	-0.192534	0.221798	0.385362	-0.627257	0.24219	0.824867	0.534055	1.27404	0.984757
ebi-a-GCST90017009	finn-b-E4_DM2OPTH	Type 2 diabetes with ophthalmic complications || id:finn-b-E4_DM2OPTH	genus Family XIII UCG001 id.11294	Inverse variance weighted	8	-0.201639	0.189203	0.286545	-0.572476	0.169198	0.81739	0.564127	1.18435	0.984757
ebi-a-GCST90017009	finn-b-E4_DM2OPTH	Type 2 diabetes with ophthalmic complications || id:finn-b-E4_DM2OPTH	genus Family XIII UCG001 id.11294	MR Egger	8	0.184687	0.582193	0.761821	-0.956412	1.32579	1.20284	0.384269	3.76514	0.984757
ebi-a-GCST90017009	finn-b-E4_DM2OPTH	Type 2 diabetes with ophthalmic complications || id:finn-b-E4_DM2OPTH	genus Family XIII UCG001 id.11294	Weighted median	8	-0.156756	0.244197	0.520923	-0.635381	0.32187	0.854913	0.529734	1.37971	0.984757
ebi-a-GCST90017010	finn-b-E4_DM2OPTH	Type 2 diabetes with ophthalmic complications || id:finn-b-E4_DM2OPTH	genus Flavonifractor id.2059	Inverse variance weighted	5	0.044188	0.222644	0.842678	-0.392194	0.48057	1.04518	0.675573	1.617	0.984757
ebi-a-GCST90017010	finn-b-E4_DM2OPTH	Type 2 diabetes with ophthalmic complications || id:finn-b-E4_DM2OPTH	genus Flavonifractor id.2059	MR Egger	5	-0.194656	0.896811	0.84209	-1.9524	1.56309	0.823118	0.141932	4.77356	0.984757
ebi-a-GCST90017010	finn-b-E4_DM2OPTH	Type 2 diabetes with ophthalmic complications || id:finn-b-E4_DM2OPTH	genus Flavonifractor id.2059	Weighted median	5	0.223061	0.294044	0.448094	-0.353265	0.799387	1.2499	0.702391	2.22418	0.984757
ebi-a-GCST90017011	finn-b-E4_DM2OPTH	Type 2 diabetes with ophthalmic complications || id:finn-b-E4_DM2OPTH	genus Fusicatenibacter id.11305	Inverse variance weighted	18	-0.0338412	0.154483	0.826602	-0.336627	0.268945	0.966725	0.714175	1.30858	0.984757
ebi-a-GCST90017011	finn-b-E4_DM2OPTH	Type 2 diabetes with ophthalmic complications || id:finn-b-E4_DM2OPTH	genus Fusicatenibacter id.11305	MR Egger	18	-0.402589	0.579649	0.497307	-1.5387	0.733523	0.668587	0.21466	2.0824	0.984757
ebi-a-GCST90017011	finn-b-E4_DM2OPTH	Type 2 diabetes with ophthalmic complications || id:finn-b-E4_DM2OPTH	genus Fusicatenibacter id.11305	Weighted median	18	-0.107831	0.215954	0.61755	-0.531101	0.315438	0.897779	0.587957	1.37086	0.984757
ebi-a-GCST90017012	finn-b-E4_DM2OPTH	Type 2 diabetes with ophthalmic complications || id:finn-b-E4_DM2OPTH	genus Gordonibacter id.821	Inverse variance weighted	12	-0.197292	0.0889313	0.0265222	-0.371598	-0.0229868	0.820951	0.689632	0.977275	0.984757
ebi-a-GCST90017012	finn-b-E4_DM2OPTH	Type 2 diabetes with ophthalmic complications || id:finn-b-E4_DM2OPTH	genus Gordonibacter id.821	MR Egger	12	-0.14474	0.400868	0.72556	-0.930442	0.640961	0.865247	0.394379	1.8983	0.984757
ebi-a-GCST90017012	finn-b-E4_DM2OPTH	Type 2 diabetes with ophthalmic complications || id:finn-b-E4_DM2OPTH	genus Gordonibacter id.821	Weighted median	12	-0.139429	0.127631	0.274639	-0.389586	0.110727	0.869855	0.677337	1.11709	0.984757
ebi-a-GCST90017013	finn-b-E4_DM2OPTH	Type 2 diabetes with ophthalmic complications || id:finn-b-E4_DM2OPTH	genus Haemophilus id.3698	Inverse variance weighted	9	-0.178686	0.134979	0.185565	-0.443244	0.0858717	0.836368	0.64195	1.08967	0.984757
ebi-a-GCST90017013	finn-b-E4_DM2OPTH	Type 2 diabetes with ophthalmic complications || id:finn-b-E4_DM2OPTH	genus Haemophilus id.3698	MR Egger	9	-0.084601	0.302394	0.78774	-0.677293	0.508091	0.918879	0.50799	1.66212	0.984757
ebi-a-GCST90017013	finn-b-E4_DM2OPTH	Type 2 diabetes with ophthalmic complications || id:finn-b-E4_DM2OPTH	genus Haemophilus id.3698	Weighted median	9	-0.125788	0.173491	0.468428	-0.46583	0.214254	0.881802	0.627614	1.23894	0.984757
ebi-a-GCST90017014	finn-b-E4_DM2OPTH	Type 2 diabetes with ophthalmic complications || id:finn-b-E4_DM2OPTH	genus Holdemanella id.11393	Inverse variance weighted	11	0.128116	0.16191	0.428781	-0.189228	0.445461	1.13669	0.827598	1.56121	0.984757
ebi-a-GCST90017014	finn-b-E4_DM2OPTH	Type 2 diabetes with ophthalmic complications || id:finn-b-E4_DM2OPTH	genus Holdemanella id.11393	MR Egger	11	0.0728984	0.490089	0.885034	-0.887676	1.03347	1.07562	0.411611	2.81081	0.984757
ebi-a-GCST90017014	finn-b-E4_DM2OPTH	Type 2 diabetes with ophthalmic complications || id:finn-b-E4_DM2OPTH	genus Holdemanella id.11393	Weighted median	11	0.213546	0.174657	0.221459	-0.128782	0.555874	1.23806	0.879165	1.74346	0.984757
ebi-a-GCST90017015	finn-b-E4_DM2OPTH	Type 2 diabetes with ophthalmic complications || id:finn-b-E4_DM2OPTH	genus Holdemania id.2157	Inverse variance weighted	14	-0.161366	0.124672	0.195554	-0.405724	0.0829913	0.85098	0.666494	1.08653	0.984757
ebi-a-GCST90017015	finn-b-E4_DM2OPTH	Type 2 diabetes with ophthalmic complications || id:finn-b-E4_DM2OPTH	genus Holdemania id.2157	MR Egger	14	-0.0521792	0.367481	0.889443	-0.772443	0.668084	0.949159	0.461883	1.9505	0.984757
ebi-a-GCST90017015	finn-b-E4_DM2OPTH	Type 2 diabetes with ophthalmic complications || id:finn-b-E4_DM2OPTH	genus Holdemania id.2157	Weighted median	14	-0.219099	0.164243	0.182208	-0.541016	0.102819	0.803243	0.582157	1.10829	0.984757
ebi-a-GCST90017016	finn-b-E4_DM2OPTH	Type 2 diabetes with ophthalmic complications || id:finn-b-E4_DM2OPTH	genus Howardella id.2000	MR Egger	9	-0.618022	0.420909	0.185469	-1.443	0.206959	0.539009	0.236217	1.22993	0.984757
ebi-a-GCST90017016	finn-b-E4_DM2OPTH	Type 2 diabetes with ophthalmic complications || id:finn-b-E4_DM2OPTH	genus Howardella id.2000	Weighted median	9	-0.048565	0.129435	0.707505	-0.302257	0.205127	0.952595	0.739148	1.22768	0.984757
ebi-a-GCST90017017	finn-b-E4_DM2OPTH	Type 2 diabetes with ophthalmic complications || id:finn-b-E4_DM2OPTH	genus Hungatella id.11306	Inverse variance weighted	5	-0.198618	0.216798	0.359592	-0.623543	0.226306	0.819863	0.536042	1.25396	0.984757
ebi-a-GCST90017017	finn-b-E4_DM2OPTH	Type 2 diabetes with ophthalmic complications || id:finn-b-E4_DM2OPTH	genus Hungatella id.11306	Weighted median	5	-0.230745	0.202639	0.25483	-0.627918	0.166428	0.793942	0.533702	1.18108	0.984757
ebi-a-GCST90017018	finn-b-E4_DM2OPTH	Type 2 diabetes with ophthalmic complications || id:finn-b-E4_DM2OPTH	genus Intestinibacter id.11345	Inverse variance weighted	15	0.0811712	0.155583	0.601862	-0.223771	0.386113	1.08456	0.799498	1.47125	0.984757
ebi-a-GCST90017018	finn-b-E4_DM2OPTH	Type 2 diabetes with ophthalmic complications || id:finn-b-E4_DM2OPTH	genus Intestinibacter id.11345	MR Egger	15	-0.113404	0.522884	0.831666	-1.13826	0.911448	0.89279	0.320377	2.48792	0.984757
ebi-a-GCST90017018	finn-b-E4_DM2OPTH	Type 2 diabetes with ophthalmic complications || id:finn-b-E4_DM2OPTH	genus Intestinibacter id.11345	Weighted median	15	0.191711	0.193812	0.322586	-0.188161	0.571583	1.21132	0.828481	1.77107	0.984757
ebi-a-GCST90017019	finn-b-E4_DM2OPTH	Type 2 diabetes with ophthalmic complications || id:finn-b-E4_DM2OPTH	genus Intestinimonas id.2062	Inverse variance weighted	16	-0.0190379	0.130973	0.884428	-0.275744	0.237669	0.981142	0.759007	1.26829	0.984757
ebi-a-GCST90017019	finn-b-E4_DM2OPTH	Type 2 diabetes with ophthalmic complications || id:finn-b-E4_DM2OPTH	genus Intestinimonas id.2062	MR Egger	16	-0.405921	0.362624	0.281809	-1.11666	0.304823	0.666363	0.32737	1.35639	0.984757
ebi-a-GCST90017019	finn-b-E4_DM2OPTH	Type 2 diabetes with ophthalmic complications || id:finn-b-E4_DM2OPTH	genus Intestinimonas id.2062	Weighted median	16	-0.0223846	0.175996	0.898792	-0.367337	0.322568	0.977864	0.692576	1.38067	0.984757
ebi-a-GCST90017020	finn-b-E4_DM2OPTH	Type 2 diabetes with ophthalmic complications || id:finn-b-E4_DM2OPTH	genus Lachnoclostridium id.11308	Inverse variance weighted	13	0.255004	0.189141	0.177588	-0.115713	0.625721	1.29047	0.890731	1.86959	0.984757
ebi-a-GCST90017020	finn-b-E4_DM2OPTH	Type 2 diabetes with ophthalmic complications || id:finn-b-E4_DM2OPTH	genus Lachnoclostridium id.11308	MR Egger	13	0.118287	0.670415	0.863155	-1.19573	1.4323	1.12557	0.302484	4.18832	0.984757
ebi-a-GCST90017020	finn-b-E4_DM2OPTH	Type 2 diabetes with ophthalmic complications || id:finn-b-E4_DM2OPTH	genus Lachnoclostridium id.11308	Weighted median	13	0.239765	0.24271	0.323218	-0.235946	0.715475	1.27095	0.789823	2.04516	0.984757
ebi-a-GCST90017021	finn-b-E4_DM2OPTH	Type 2 diabetes with ophthalmic complications || id:finn-b-E4_DM2OPTH	genus Lachnospiraceae FCS020 group id.11314	Inverse variance weighted	12	-0.193148	0.184911	0.296233	-0.555573	0.169277	0.82436	0.573744	1.18445	0.984757
ebi-a-GCST90017021	finn-b-E4_DM2OPTH	Type 2 diabetes with ophthalmic complications || id:finn-b-E4_DM2OPTH	genus Lachnospiraceae FCS020 group id.11314	MR Egger	12	-0.333365	0.511853	0.529541	-1.3366	0.669867	0.716509	0.262739	1.95398	0.984757
ebi-a-GCST90017021	finn-b-E4_DM2OPTH	Type 2 diabetes with ophthalmic complications || id:finn-b-E4_DM2OPTH	genus Lachnospiraceae FCS020 group id.11314	Weighted median	12	-0.315526	0.224175	0.15928	-0.754908	0.123857	0.729405	0.470054	1.13185	0.984757
ebi-a-GCST90017022	finn-b-E4_DM2OPTH	Type 2 diabetes with ophthalmic complications || id:finn-b-E4_DM2OPTH	genus Lachnospiraceae NC2004 group id.11316	Inverse variance weighted	9	-0.0565756	0.129783	0.662892	-0.31095	0.197799	0.944995	0.73275	1.21872	0.984757
ebi-a-GCST90017022	finn-b-E4_DM2OPTH	Type 2 diabetes with ophthalmic complications || id:finn-b-E4_DM2OPTH	genus Lachnospiraceae NC2004 group id.11316	MR Egger	9	-0.452089	0.527272	0.419601	-1.48554	0.581364	0.636298	0.22638	1.78848	0.984757
ebi-a-GCST90017022	finn-b-E4_DM2OPTH	Type 2 diabetes with ophthalmic complications || id:finn-b-E4_DM2OPTH	genus Lachnospiraceae NC2004 group id.11316	Weighted median	9	0.0341624	0.164052	0.83504	-0.287379	0.355704	1.03475	0.750227	1.42718	0.984757
ebi-a-GCST90017023	finn-b-E4_DM2OPTH	Type 2 diabetes with ophthalmic complications || id:finn-b-E4_DM2OPTH	genus Lachnospiraceae ND3007 group id.11317	Inverse variance weighted	3	0.07453	0.638493	0.907076	-1.17692	1.32598	1.07738	0.308228	3.76586	0.984757
ebi-a-GCST90017023	finn-b-E4_DM2OPTH	Type 2 diabetes with ophthalmic complications || id:finn-b-E4_DM2OPTH	genus Lachnospiraceae ND3007 group id.11317	MR Egger	3	15.033	6.25231	0.250919	2.77846	27.2875	3.37867e+06	16.0942	709289000000	0.984757
ebi-a-GCST90017023	finn-b-E4_DM2OPTH	Type 2 diabetes with ophthalmic complications || id:finn-b-E4_DM2OPTH	genus Lachnospiraceae ND3007 group id.11317	Weighted median	3	-0.470202	0.509425	0.356004	-1.46867	0.52827	0.624876	0.230231	1.696	0.984757
ebi-a-GCST90017024	finn-b-E4_DM2OPTH	Type 2 diabetes with ophthalmic complications || id:finn-b-E4_DM2OPTH	genus Lachnospiraceae NK4A136 group id.11319	Inverse variance weighted	15	-0.0729206	0.171617	0.670907	-0.409289	0.263448	0.929675	0.664122	1.30141	0.984757
ebi-a-GCST90017024	finn-b-E4_DM2OPTH	Type 2 diabetes with ophthalmic complications || id:finn-b-E4_DM2OPTH	genus Lachnospiraceae NK4A136 group id.11319	MR Egger	15	-0.085334	0.353898	0.813219	-0.778973	0.608305	0.918206	0.458877	1.83731	0.984757
ebi-a-GCST90017024	finn-b-E4_DM2OPTH	Type 2 diabetes with ophthalmic complications || id:finn-b-E4_DM2OPTH	genus Lachnospiraceae NK4A136 group id.11319	Weighted median	15	-0.0408661	0.217162	0.850734	-0.466505	0.384772	0.959958	0.627191	1.46928	0.984757
ebi-a-GCST90017025	finn-b-E4_DM2OPTH	Type 2 diabetes with ophthalmic complications || id:finn-b-E4_DM2OPTH	genus Lachnospiraceae UCG001 id.11321	Inverse variance weighted	13	0.070269	0.160285	0.661096	-0.24389	0.384428	1.0728	0.783574	1.46877	0.984757
ebi-a-GCST90017025	finn-b-E4_DM2OPTH	Type 2 diabetes with ophthalmic complications || id:finn-b-E4_DM2OPTH	genus Lachnospiraceae UCG001 id.11321	MR Egger	13	0.767031	0.693715	0.292459	-0.59265	2.12671	2.15336	0.55286	8.38724	0.984757
ebi-a-GCST90017025	finn-b-E4_DM2OPTH	Type 2 diabetes with ophthalmic complications || id:finn-b-E4_DM2OPTH	genus Lachnospiraceae UCG001 id.11321	Weighted median	13	0.236923	0.190973	0.214751	-0.137385	0.611231	1.26734	0.871634	1.8427	0.984757
ebi-a-GCST90017026	finn-b-E4_DM2OPTH	Type 2 diabetes with ophthalmic complications || id:finn-b-E4_DM2OPTH	genus Lachnospiraceae UCG004 id.11324	Inverse variance weighted	12	0.0808709	0.176095	0.646059	-0.264276	0.426018	1.08423	0.767761	1.53115	0.984757
ebi-a-GCST90017026	finn-b-E4_DM2OPTH	Type 2 diabetes with ophthalmic complications || id:finn-b-E4_DM2OPTH	genus Lachnospiraceae UCG004 id.11324	MR Egger	12	0.174228	0.734527	0.817292	-1.26545	1.6139	1.19033	0.282114	5.02237	0.984757
ebi-a-GCST90017026	finn-b-E4_DM2OPTH	Type 2 diabetes with ophthalmic complications || id:finn-b-E4_DM2OPTH	genus Lachnospiraceae UCG004 id.11324	Weighted median	12	0.0166259	0.251862	0.947368	-0.477023	0.510275	1.01676	0.620628	1.66575	0.984757
ebi-a-GCST90017027	finn-b-E4_DM2OPTH	Type 2 diabetes with ophthalmic complications || id:finn-b-E4_DM2OPTH	genus Lachnospiraceae UCG008 id.11328	MR Egger	11	-1.14548	0.772656	0.172349	-2.65988	0.36893	0.318073	0.0699566	1.44619	0.984757
ebi-a-GCST90017027	finn-b-E4_DM2OPTH	Type 2 diabetes with ophthalmic complications || id:finn-b-E4_DM2OPTH	genus Lachnospiraceae UCG008 id.11328	Weighted median	11	-0.0108577	0.17657	0.950967	-0.356935	0.33522	0.989201	0.699818	1.39825	0.984757
ebi-a-GCST90017028	finn-b-E4_DM2OPTH	Type 2 diabetes with ophthalmic complications || id:finn-b-E4_DM2OPTH	genus Lachnospiraceae UCG010 id.11330	Inverse variance weighted	10	0.123444	0.247807	0.61838	-0.362257	0.609145	1.13139	0.696104	1.83886	0.984757
ebi-a-GCST90017028	finn-b-E4_DM2OPTH	Type 2 diabetes with ophthalmic complications || id:finn-b-E4_DM2OPTH	genus Lachnospiraceae UCG010 id.11330	MR Egger	10	-0.169064	0.795612	0.837035	-1.72846	1.39033	0.844455	0.177557	4.01619	0.984757
ebi-a-GCST90017028	finn-b-E4_DM2OPTH	Type 2 diabetes with ophthalmic complications || id:finn-b-E4_DM2OPTH	genus Lachnospiraceae UCG010 id.11330	Weighted median	10	0.268196	0.259484	0.301334	-0.240392	0.776784	1.3076	0.78632	2.17447	0.984757
ebi-a-GCST90017029	finn-b-E4_DM2OPTH	Type 2 diabetes with ophthalmic complications || id:finn-b-E4_DM2OPTH	genus Lachnospira id.2004	Inverse variance weighted	15	-0.0214866	0.178827	0.904362	-0.371987	0.329014	0.978743	0.689363	1.3896	0.984757
ebi-a-GCST90017029	finn-b-E4_DM2OPTH	Type 2 diabetes with ophthalmic complications || id:finn-b-E4_DM2OPTH	genus Lachnospira id.2004	MR Egger	15	0.988909	0.941537	0.312708	-0.856503	2.83432	2.6883	0.424644	17.0189	0.984757
ebi-a-GCST90017029	finn-b-E4_DM2OPTH	Type 2 diabetes with ophthalmic complications || id:finn-b-E4_DM2OPTH	genus Lachnospira id.2004	Weighted median	15	-0.0177857	0.252955	0.943946	-0.513578	0.478007	0.982371	0.598351	1.61286	0.984757
ebi-a-GCST90017030	finn-b-E4_DM2OPTH	Type 2 diabetes with ophthalmic complications || id:finn-b-E4_DM2OPTH	genus Lactobacillus id.1837	Inverse variance weighted	9	0.28349	0.120933	0.0190689	0.0464604	0.520519	1.32776	1.04756	1.6829	0.984757
ebi-a-GCST90017030	finn-b-E4_DM2OPTH	Type 2 diabetes with ophthalmic complications || id:finn-b-E4_DM2OPTH	genus Lactobacillus id.1837	MR Egger	9	0.144169	0.318251	0.664252	-0.479602	0.767941	1.15508	0.619029	2.15532	0.984757
ebi-a-GCST90017030	finn-b-E4_DM2OPTH	Type 2 diabetes with ophthalmic complications || id:finn-b-E4_DM2OPTH	genus Lactobacillus id.1837	Weighted median	9	0.281971	0.162184	0.0821082	-0.0359104	0.599852	1.32574	0.964727	1.82185	0.984757
ebi-a-GCST90017031	finn-b-E4_DM2OPTH	Type 2 diabetes with ophthalmic complications || id:finn-b-E4_DM2OPTH	genus Lactococcus id.1851	Inverse variance weighted	9	0.0710053	0.107535	0.509061	-0.139763	0.281773	1.07359	0.869564	1.32548	0.984757
ebi-a-GCST90017031	finn-b-E4_DM2OPTH	Type 2 diabetes with ophthalmic complications || id:finn-b-E4_DM2OPTH	genus Lactococcus id.1851	MR Egger	9	-0.204926	0.482429	0.683748	-1.15049	0.740634	0.814707	0.316483	2.09726	0.984757
ebi-a-GCST90017031	finn-b-E4_DM2OPTH	Type 2 diabetes with ophthalmic complications || id:finn-b-E4_DM2OPTH	genus Lactococcus id.1851	Weighted median	9	0.0937677	0.132943	0.48061	-0.166801	0.354336	1.0983	0.846368	1.42523	0.984757
ebi-a-GCST90017032	finn-b-E4_DM2OPTH	Type 2 diabetes with ophthalmic complications || id:finn-b-E4_DM2OPTH	genus Marvinbryantia id.2005	Inverse variance weighted	10	-0.0187618	0.17642	0.915307	-0.364545	0.327021	0.981413	0.694513	1.38683	0.984757
ebi-a-GCST90017032	finn-b-E4_DM2OPTH	Type 2 diabetes with ophthalmic complications || id:finn-b-E4_DM2OPTH	genus Marvinbryantia id.2005	MR Egger	10	0.259179	0.691783	0.717654	-1.09671	1.61507	1.29587	0.333966	5.02826	0.984757
ebi-a-GCST90017032	finn-b-E4_DM2OPTH	Type 2 diabetes with ophthalmic complications || id:finn-b-E4_DM2OPTH	genus Marvinbryantia id.2005	Weighted median	10	-0.0734449	0.226929	0.746205	-0.518226	0.371336	0.929187	0.595576	1.44967	0.984757
ebi-a-GCST90017033	finn-b-E4_DM2OPTH	Type 2 diabetes with ophthalmic complications || id:finn-b-E4_DM2OPTH	genus Methanobrevibacter id.123	Inverse variance weighted	6	-0.109874	0.170978	0.520471	-0.44499	0.225243	0.895947	0.640831	1.25263	0.984757
ebi-a-GCST90017033	finn-b-E4_DM2OPTH	Type 2 diabetes with ophthalmic complications || id:finn-b-E4_DM2OPTH	genus Methanobrevibacter id.123	MR Egger	6	0.532387	0.63549	0.449305	-0.713173	1.77795	1.70299	0.490087	5.91769	0.984757
ebi-a-GCST90017033	finn-b-E4_DM2OPTH	Type 2 diabetes with ophthalmic complications || id:finn-b-E4_DM2OPTH	genus Methanobrevibacter id.123	Weighted median	6	0.00997416	0.181542	0.956185	-0.345849	0.365797	1.01002	0.707619	1.44166	0.984757
ebi-a-GCST90017034	finn-b-E4_DM2OPTH	Type 2 diabetes with ophthalmic complications || id:finn-b-E4_DM2OPTH	genus Odoribacter id.952	Inverse variance weighted	7	0.243032	0.217961	0.26484	-0.184171	0.670235	1.27511	0.831793	1.9547	0.984757
ebi-a-GCST90017034	finn-b-E4_DM2OPTH	Type 2 diabetes with ophthalmic complications || id:finn-b-E4_DM2OPTH	genus Odoribacter id.952	MR Egger	7	1.15817	0.682683	0.150554	-0.179886	2.49623	3.18411	0.835365	12.1367	0.984757
ebi-a-GCST90017034	finn-b-E4_DM2OPTH	Type 2 diabetes with ophthalmic complications || id:finn-b-E4_DM2OPTH	genus Odoribacter id.952	Weighted median	7	0.353001	0.288231	0.220683	-0.211932	0.917935	1.42333	0.809019	2.50411	0.984757
ebi-a-GCST90017035	finn-b-E4_DM2OPTH	Type 2 diabetes with ophthalmic complications || id:finn-b-E4_DM2OPTH	genus Olsenella id.822	Inverse variance weighted	10	0.062239	0.0921563	0.499445	-0.118387	0.242865	1.06422	0.888352	1.2749	0.984757
ebi-a-GCST90017035	finn-b-E4_DM2OPTH	Type 2 diabetes with ophthalmic complications || id:finn-b-E4_DM2OPTH	genus Olsenella id.822	Weighted median	10	0.0709178	0.127154	0.577028	-0.178304	0.32014	1.07349	0.836688	1.37732	0.984757
ebi-a-GCST90017036	finn-b-E4_DM2OPTH	Type 2 diabetes with ophthalmic complications || id:finn-b-E4_DM2OPTH	genus Oscillibacter id.2063	Inverse variance weighted	13	-0.00970181	0.138803	0.944276	-0.281755	0.262351	0.990345	0.754459	1.29998	0.984757
ebi-a-GCST90017036	finn-b-E4_DM2OPTH	Type 2 diabetes with ophthalmic complications || id:finn-b-E4_DM2OPTH	genus Oscillibacter id.2063	MR Egger	13	0.34376	0.537578	0.535613	-0.709892	1.39741	1.41024	0.491697	4.04472	0.984757
ebi-a-GCST90017037	finn-b-E4_DM2OPTH	Type 2 diabetes with ophthalmic complications || id:finn-b-E4_DM2OPTH	genus Oscillospira id.2064	Inverse variance weighted	8	-0.259106	0.199621	0.194289	-0.650363	0.13215	0.771741	0.521856	1.14128	0.984757
ebi-a-GCST90017037	finn-b-E4_DM2OPTH	Type 2 diabetes with ophthalmic complications || id:finn-b-E4_DM2OPTH	genus Oscillospira id.2064	MR Egger	8	-0.0514997	0.903646	0.956403	-1.82265	1.71965	0.949804	0.161598	5.58256	0.984757
ebi-a-GCST90017037	finn-b-E4_DM2OPTH	Type 2 diabetes with ophthalmic complications || id:finn-b-E4_DM2OPTH	genus Oscillospira id.2064	Weighted median	8	-0.315655	0.241406	0.19102	-0.788811	0.157501	0.729311	0.454385	1.17058	0.984757
ebi-a-GCST90017038	finn-b-E4_DM2OPTH	Type 2 diabetes with ophthalmic complications || id:finn-b-E4_DM2OPTH	genus Oxalobacter id.2978	Inverse variance weighted	11	-0.0753912	0.0962267	0.433349	-0.263996	0.113213	0.927381	0.767977	1.11987	0.984757
ebi-a-GCST90017038	finn-b-E4_DM2OPTH	Type 2 diabetes with ophthalmic complications || id:finn-b-E4_DM2OPTH	genus Oxalobacter id.2978	MR Egger	11	-0.838327	0.451415	0.0962557	-1.7231	0.0464471	0.432433	0.178512	1.04754	0.984757
ebi-a-GCST90017038	finn-b-E4_DM2OPTH	Type 2 diabetes with ophthalmic complications || id:finn-b-E4_DM2OPTH	genus Oxalobacter id.2978	Weighted median	11	-0.0593099	0.127889	0.64282	-0.309973	0.191353	0.942415	0.733467	1.21089	0.984757
ebi-a-GCST90017039	finn-b-E4_DM2OPTH	Type 2 diabetes with ophthalmic complications || id:finn-b-E4_DM2OPTH	genus Parabacteroides id.954	Inverse variance weighted	5	-0.210312	0.313163	0.501856	-0.824111	0.403488	0.810332	0.438625	1.49704	0.984757
ebi-a-GCST90017039	finn-b-E4_DM2OPTH	Type 2 diabetes with ophthalmic complications || id:finn-b-E4_DM2OPTH	genus Parabacteroides id.954	MR Egger	5	-0.802808	2.22458	0.742104	-5.16299	3.55737	0.448069	0.00572456	35.0709	0.984757
ebi-a-GCST90017039	finn-b-E4_DM2OPTH	Type 2 diabetes with ophthalmic complications || id:finn-b-E4_DM2OPTH	genus Parabacteroides id.954	Weighted median	5	-0.154919	0.373135	0.678008	-0.886264	0.576426	0.856484	0.412193	1.77967	0.984757
ebi-a-GCST90017040	finn-b-E4_DM2OPTH	Type 2 diabetes with ophthalmic complications || id:finn-b-E4_DM2OPTH	genus Paraprevotella id.962	Inverse variance weighted	13	0.0305814	0.107285	0.775608	-0.179698	0.240861	1.03105	0.835523	1.27234	0.984757
ebi-a-GCST90017040	finn-b-E4_DM2OPTH	Type 2 diabetes with ophthalmic complications || id:finn-b-E4_DM2OPTH	genus Paraprevotella id.962	MR Egger	13	-0.21206	0.406001	0.611808	-1.00782	0.583702	0.808916	0.365013	1.79266	0.984757
ebi-a-GCST90017040	finn-b-E4_DM2OPTH	Type 2 diabetes with ophthalmic complications || id:finn-b-E4_DM2OPTH	genus Paraprevotella id.962	Weighted median	13	0.0316775	0.137418	0.817688	-0.237661	0.301016	1.03218	0.78847	1.35123	0.984757
ebi-a-GCST90017041	finn-b-E4_DM2OPTH	Type 2 diabetes with ophthalmic complications || id:finn-b-E4_DM2OPTH	genus Parasutterella id.2892	Inverse variance weighted	14	-0.0301232	0.12775	0.813589	-0.280512	0.220266	0.970326	0.755397	1.24641	0.984757
ebi-a-GCST90017041	finn-b-E4_DM2OPTH	Type 2 diabetes with ophthalmic complications || id:finn-b-E4_DM2OPTH	genus Parasutterella id.2892	MR Egger	14	-0.0482976	0.354132	0.89378	-0.742396	0.645801	0.95285	0.475972	1.90751	0.984757
ebi-a-GCST90017041	finn-b-E4_DM2OPTH	Type 2 diabetes with ophthalmic complications || id:finn-b-E4_DM2OPTH	genus Parasutterella id.2892	Weighted median	14	-0.0697389	0.181798	0.70127	-0.426063	0.286585	0.932637	0.653075	1.33187	0.984757
ebi-a-GCST90017042	finn-b-E4_DM2OPTH	Type 2 diabetes with ophthalmic complications || id:finn-b-E4_DM2OPTH	genus Peptococcus id.2037	Inverse variance weighted	12	0.0240195	0.102096	0.814004	-0.176088	0.224127	1.02431	0.838544	1.25123	0.984757
ebi-a-GCST90017042	finn-b-E4_DM2OPTH	Type 2 diabetes with ophthalmic complications || id:finn-b-E4_DM2OPTH	genus Peptococcus id.2037	MR Egger	12	-0.0629992	0.407264	0.880144	-0.861237	0.735238	0.938944	0.422639	2.08598	0.984757
ebi-a-GCST90017042	finn-b-E4_DM2OPTH	Type 2 diabetes with ophthalmic complications || id:finn-b-E4_DM2OPTH	genus Peptococcus id.2037	Weighted median	12	-0.0138349	0.145459	0.924226	-0.298934	0.271264	0.98626	0.741609	1.31162	0.984757
ebi-a-GCST90017043	finn-b-E4_DM2OPTH	Type 2 diabetes with ophthalmic complications || id:finn-b-E4_DM2OPTH	genus Phascolarctobacterium id.2168	Inverse variance weighted	8	-0.106113	0.219491	0.628776	-0.536314	0.324089	0.899323	0.5849	1.38277	0.984757
ebi-a-GCST90017043	finn-b-E4_DM2OPTH	Type 2 diabetes with ophthalmic complications || id:finn-b-E4_DM2OPTH	genus Phascolarctobacterium id.2168	MR Egger	8	0.50183	1.12869	0.672188	-1.7104	2.71406	1.65174	0.180794	15.0904	0.984757
ebi-a-GCST90017043	finn-b-E4_DM2OPTH	Type 2 diabetes with ophthalmic complications || id:finn-b-E4_DM2OPTH	genus Phascolarctobacterium id.2168	Weighted median	8	0.0395585	0.261989	0.879981	-0.473941	0.553058	1.04035	0.622544	1.73856	0.984757
ebi-a-GCST90017044	finn-b-E4_DM2OPTH	Type 2 diabetes with ophthalmic complications || id:finn-b-E4_DM2OPTH	genus Prevotella7 id.11182	Inverse variance weighted	11	-0.055529	0.0999434	0.578481	-0.251418	0.14036	0.945985	0.777697	1.15069	0.984757
ebi-a-GCST90017044	finn-b-E4_DM2OPTH	Type 2 diabetes with ophthalmic complications || id:finn-b-E4_DM2OPTH	genus Prevotella7 id.11182	MR Egger	11	0.167466	0.600273	0.786563	-1.00907	1.344	1.18231	0.364558	3.83436	0.984757
ebi-a-GCST90017044	finn-b-E4_DM2OPTH	Type 2 diabetes with ophthalmic complications || id:finn-b-E4_DM2OPTH	genus Prevotella7 id.11182	Weighted median	11	-0.112843	0.128074	0.378273	-0.363868	0.138181	0.893291	0.694983	1.14818	0.984757
ebi-a-GCST90017045	finn-b-E4_DM2OPTH	Type 2 diabetes with ophthalmic complications || id:finn-b-E4_DM2OPTH	genus Prevotella9 id.11183	Inverse variance weighted	15	-0.0580794	0.131429	0.658558	-0.315681	0.199522	0.943575	0.729292	1.22082	0.984757
ebi-a-GCST90017045	finn-b-E4_DM2OPTH	Type 2 diabetes with ophthalmic complications || id:finn-b-E4_DM2OPTH	genus Prevotella9 id.11183	MR Egger	15	0.0400913	0.397217	0.921146	-0.738455	0.818637	1.04091	0.477852	2.26741	0.984757
ebi-a-GCST90017045	finn-b-E4_DM2OPTH	Type 2 diabetes with ophthalmic complications || id:finn-b-E4_DM2OPTH	genus Prevotella9 id.11183	Weighted median	15	-0.0727729	0.171314	0.670988	-0.408548	0.263003	0.929812	0.664614	1.30083	0.984757
ebi-a-GCST90017046	finn-b-E4_DM2OPTH	Type 2 diabetes with ophthalmic complications || id:finn-b-E4_DM2OPTH	genus Rikenellaceae RC9 gut group id.11191	Inverse variance weighted	11	0.0329692	0.0878676	0.707501	-0.139251	0.20519	1.03352	0.870009	1.22776	0.984757
ebi-a-GCST90017046	finn-b-E4_DM2OPTH	Type 2 diabetes with ophthalmic complications || id:finn-b-E4_DM2OPTH	genus Rikenellaceae RC9 gut group id.11191	MR Egger	11	-0.203508	0.547645	0.718784	-1.27689	0.869876	0.815864	0.278903	2.38661	0.984757
ebi-a-GCST90017046	finn-b-E4_DM2OPTH	Type 2 diabetes with ophthalmic complications || id:finn-b-E4_DM2OPTH	genus Rikenellaceae RC9 gut group id.11191	Weighted median	11	-0.0348428	0.116849	0.765561	-0.263867	0.194181	0.965757	0.768076	1.21432	0.984757
ebi-a-GCST90017047	finn-b-E4_DM2OPTH	Type 2 diabetes with ophthalmic complications || id:finn-b-E4_DM2OPTH	genus Romboutsia id.11347	Inverse variance weighted	13	-0.161993	0.180399	0.369199	-0.515575	0.191588	0.850447	0.597157	1.21117	0.984757
ebi-a-GCST90017047	finn-b-E4_DM2OPTH	Type 2 diabetes with ophthalmic complications || id:finn-b-E4_DM2OPTH	genus Romboutsia id.11347	MR Egger	13	0.517083	0.502967	0.325996	-0.468733	1.5029	1.67713	0.625795	4.4947	0.984757
ebi-a-GCST90017047	finn-b-E4_DM2OPTH	Type 2 diabetes with ophthalmic complications || id:finn-b-E4_DM2OPTH	genus Romboutsia id.11347	Weighted median	13	-0.0823952	0.223927	0.712906	-0.521292	0.356502	0.920908	0.593753	1.42832	0.984757
ebi-a-GCST90017048	finn-b-E4_DM2OPTH	Type 2 diabetes with ophthalmic complications || id:finn-b-E4_DM2OPTH	genus Roseburia id.2012	Inverse variance weighted	13	-0.0264306	0.179822	0.883146	-0.378881	0.32602	0.973916	0.684627	1.38544	0.984757
ebi-a-GCST90017048	finn-b-E4_DM2OPTH	Type 2 diabetes with ophthalmic complications || id:finn-b-E4_DM2OPTH	genus Roseburia id.2012	MR Egger	13	-0.747016	0.540859	0.194641	-1.8071	0.313068	0.473778	0.164129	1.36762	0.984757
ebi-a-GCST90017048	finn-b-E4_DM2OPTH	Type 2 diabetes with ophthalmic complications || id:finn-b-E4_DM2OPTH	genus Roseburia id.2012	Weighted median	13	-0.125779	0.258133	0.626072	-0.63172	0.380162	0.88181	0.531677	1.46252	0.984757
ebi-a-GCST90017049	finn-b-E4_DM2OPTH	Type 2 diabetes with ophthalmic complications || id:finn-b-E4_DM2OPTH	genus Ruminiclostridium5 id.11355	Inverse variance weighted	11	0.0617489	0.194059	0.750336	-0.318607	0.442105	1.0637	0.727161	1.55598	0.984757
ebi-a-GCST90017049	finn-b-E4_DM2OPTH	Type 2 diabetes with ophthalmic complications || id:finn-b-E4_DM2OPTH	genus Ruminiclostridium5 id.11355	MR Egger	11	-0.081131	0.809925	0.922404	-1.66858	1.50632	0.922073	0.188514	4.51011	0.984757
ebi-a-GCST90017049	finn-b-E4_DM2OPTH	Type 2 diabetes with ophthalmic complications || id:finn-b-E4_DM2OPTH	genus Ruminiclostridium5 id.11355	Weighted median	11	0.0347755	0.256281	0.892064	-0.467535	0.537086	1.03539	0.626545	1.71101	0.984757
ebi-a-GCST90017050	finn-b-E4_DM2OPTH	Type 2 diabetes with ophthalmic complications || id:finn-b-E4_DM2OPTH	genus Ruminiclostridium6 id.11356	Inverse variance weighted	15	-0.13498	0.149535	0.366702	-0.428068	0.158108	0.873733	0.651767	1.17129	0.984757
ebi-a-GCST90017050	finn-b-E4_DM2OPTH	Type 2 diabetes with ophthalmic complications || id:finn-b-E4_DM2OPTH	genus Ruminiclostridium6 id.11356	MR Egger	15	-0.301423	0.379499	0.441299	-1.04524	0.442394	0.739764	0.351607	1.55643	0.984757
ebi-a-GCST90017050	finn-b-E4_DM2OPTH	Type 2 diabetes with ophthalmic complications || id:finn-b-E4_DM2OPTH	genus Ruminiclostridium6 id.11356	Weighted median	15	-0.051199	0.217373	0.813793	-0.477249	0.374851	0.95009	0.620488	1.45478	0.984757
ebi-a-GCST90017051	finn-b-E4_DM2OPTH	Type 2 diabetes with ophthalmic complications || id:finn-b-E4_DM2OPTH	genus Ruminiclostridium9 id.11357	Inverse variance weighted	8	-0.0275077	0.265391	0.917447	-0.547675	0.492659	0.972867	0.578293	1.63666	0.984757
ebi-a-GCST90017051	finn-b-E4_DM2OPTH	Type 2 diabetes with ophthalmic complications || id:finn-b-E4_DM2OPTH	genus Ruminiclostridium9 id.11357	MR Egger	8	0.671156	1.34249	0.634924	-1.96012	3.30243	1.9565	0.140841	27.1787	0.984757
ebi-a-GCST90017051	finn-b-E4_DM2OPTH	Type 2 diabetes with ophthalmic complications || id:finn-b-E4_DM2OPTH	genus Ruminiclostridium9 id.11357	Weighted median	8	0.168779	0.322064	0.600241	-0.462466	0.800024	1.18386	0.629729	2.22559	0.984757
ebi-a-GCST90017052	finn-b-E4_DM2OPTH	Type 2 diabetes with ophthalmic complications || id:finn-b-E4_DM2OPTH	genus Ruminococcaceae NK4A214 group id.11358	Inverse variance weighted	13	0.0107716	0.196564	0.956298	-0.374493	0.396036	1.01083	0.687638	1.48592	0.984757
ebi-a-GCST90017052	finn-b-E4_DM2OPTH	Type 2 diabetes with ophthalmic complications || id:finn-b-E4_DM2OPTH	genus Ruminococcaceae NK4A214 group id.11358	MR Egger	13	0.531864	0.656248	0.434859	-0.754383	1.81811	1.7021	0.470301	6.16021	0.984757
ebi-a-GCST90017052	finn-b-E4_DM2OPTH	Type 2 diabetes with ophthalmic complications || id:finn-b-E4_DM2OPTH	genus Ruminococcaceae NK4A214 group id.11358	Weighted median	13	-0.0442497	0.239484	0.853409	-0.513638	0.425139	0.956715	0.598315	1.5298	0.984757
ebi-a-GCST90017053	finn-b-E4_DM2OPTH	Type 2 diabetes with ophthalmic complications || id:finn-b-E4_DM2OPTH	genus Ruminococcaceae UCG002 id.11360	Inverse variance weighted	22	-0.101577	0.135073	0.45204	-0.36632	0.163165	0.903411	0.693281	1.17723	0.984757
ebi-a-GCST90017053	finn-b-E4_DM2OPTH	Type 2 diabetes with ophthalmic complications || id:finn-b-E4_DM2OPTH	genus Ruminococcaceae UCG002 id.11360	MR Egger	22	0.14231	0.360792	0.697432	-0.564841	0.849461	1.15293	0.56845	2.33839	0.984757
ebi-a-GCST90017053	finn-b-E4_DM2OPTH	Type 2 diabetes with ophthalmic complications || id:finn-b-E4_DM2OPTH	genus Ruminococcaceae UCG002 id.11360	Weighted median	22	-0.0793122	0.182058	0.663097	-0.436147	0.277522	0.923751	0.646523	1.31986	0.984757
ebi-a-GCST90017054	finn-b-E4_DM2OPTH	Type 2 diabetes with ophthalmic complications || id:finn-b-E4_DM2OPTH	genus Ruminococcaceae UCG003 id.11361	Inverse variance weighted	12	0.289204	0.160502	0.0715668	-0.0253812	0.603788	1.33536	0.974938	1.82903	0.984757
ebi-a-GCST90017054	finn-b-E4_DM2OPTH	Type 2 diabetes with ophthalmic complications || id:finn-b-E4_DM2OPTH	genus Ruminococcaceae UCG003 id.11361	MR Egger	12	1.20167	0.521467	0.0439236	0.179597	2.22375	3.32567	1.19674	9.24189	0.984757
ebi-a-GCST90017054	finn-b-E4_DM2OPTH	Type 2 diabetes with ophthalmic complications || id:finn-b-E4_DM2OPTH	genus Ruminococcaceae UCG003 id.11361	Weighted median	12	0.179454	0.229174	0.4336	-0.269728	0.628636	1.19656	0.763587	1.87505	0.984757
ebi-a-GCST90017055	finn-b-E4_DM2OPTH	Type 2 diabetes with ophthalmic complications || id:finn-b-E4_DM2OPTH	genus Ruminococcaceae UCG004 id.11362	Inverse variance weighted	11	0.128478	0.143904	0.371961	-0.153573	0.41053	1.1371	0.857638	1.50762	0.984757
ebi-a-GCST90017055	finn-b-E4_DM2OPTH	Type 2 diabetes with ophthalmic complications || id:finn-b-E4_DM2OPTH	genus Ruminococcaceae UCG004 id.11362	MR Egger	11	-0.26146	0.800084	0.751298	-1.82962	1.3067	0.769927	0.160474	3.69398	0.984757
ebi-a-GCST90017055	finn-b-E4_DM2OPTH	Type 2 diabetes with ophthalmic complications || id:finn-b-E4_DM2OPTH	genus Ruminococcaceae UCG004 id.11362	Weighted median	11	0.239101	0.201996	0.236535	-0.156811	0.635013	1.27011	0.854865	1.88705	0.984757
ebi-a-GCST90017056	finn-b-E4_DM2OPTH	Type 2 diabetes with ophthalmic complications || id:finn-b-E4_DM2OPTH	genus Ruminococcaceae UCG005 id.11363	Inverse variance weighted	14	0.0111655	0.147953	0.939843	-0.278822	0.301153	1.01123	0.756674	1.35142	0.984757
ebi-a-GCST90017056	finn-b-E4_DM2OPTH	Type 2 diabetes with ophthalmic complications || id:finn-b-E4_DM2OPTH	genus Ruminococcaceae UCG005 id.11363	MR Egger	14	-0.213655	0.402235	0.604994	-1.00204	0.574726	0.807627	0.367132	1.77664	0.984757
ebi-a-GCST90017056	finn-b-E4_DM2OPTH	Type 2 diabetes with ophthalmic complications || id:finn-b-E4_DM2OPTH	genus Ruminococcaceae UCG005 id.11363	Weighted median	14	0.0818162	0.201283	0.684395	-0.312699	0.476331	1.08526	0.73147	1.61016	0.984757
ebi-a-GCST90017057	finn-b-E4_DM2OPTH	Type 2 diabetes with ophthalmic complications || id:finn-b-E4_DM2OPTH	genus Ruminococcaceae UCG009 id.11366	Inverse variance weighted	12	-0.110504	0.123514	0.370962	-0.352591	0.131582	0.895383	0.702865	1.14063	0.984757
ebi-a-GCST90017057	finn-b-E4_DM2OPTH	Type 2 diabetes with ophthalmic complications || id:finn-b-E4_DM2OPTH	genus Ruminococcaceae UCG009 id.11366	MR Egger	12	-0.63614	0.489218	0.222661	-1.59501	0.322728	0.529332	0.202907	1.38089	0.984757
ebi-a-GCST90017057	finn-b-E4_DM2OPTH	Type 2 diabetes with ophthalmic complications || id:finn-b-E4_DM2OPTH	genus Ruminococcaceae UCG009 id.11366	Weighted median	12	-0.14081	0.165688	0.395407	-0.465559	0.183938	0.868654	0.627784	1.20194	0.984757
ebi-a-GCST90017058	finn-b-E4_DM2OPTH	Type 2 diabetes with ophthalmic complications || id:finn-b-E4_DM2OPTH	genus Ruminococcaceae UCG010 id.11367	Inverse variance weighted	6	-0.542261	0.209152	0.00952348	-0.952198	-0.132323	0.581432	0.385892	0.876058	0.984757
ebi-a-GCST90017058	finn-b-E4_DM2OPTH	Type 2 diabetes with ophthalmic complications || id:finn-b-E4_DM2OPTH	genus Ruminococcaceae UCG010 id.11367	MR Egger	6	-1.15848	0.576673	0.114943	-2.28876	-0.0281993	0.313964	0.101392	0.972195	0.984757
ebi-a-GCST90017058	finn-b-E4_DM2OPTH	Type 2 diabetes with ophthalmic complications || id:finn-b-E4_DM2OPTH	genus Ruminococcaceae UCG010 id.11367	Weighted median	6	-0.507159	0.25893	0.0501512	-1.01466	0.000343779	0.602204	0.362525	1.00034	0.984757
ebi-a-GCST90017059	finn-b-E4_DM2OPTH	Type 2 diabetes with ophthalmic complications || id:finn-b-E4_DM2OPTH	genus Ruminococcaceae UCG011 id.11368	Inverse variance weighted	8	0.0408389	0.101118	0.686304	-0.157352	0.23903	1.04168	0.854404	1.27002	0.984757
ebi-a-GCST90017059	finn-b-E4_DM2OPTH	Type 2 diabetes with ophthalmic complications || id:finn-b-E4_DM2OPTH	genus Ruminococcaceae UCG011 id.11368	MR Egger	8	0.050817	0.504949	0.923117	-0.938883	1.04052	1.05213	0.391064	2.83068	0.984757
ebi-a-GCST90017060	finn-b-E4_DM2OPTH	Type 2 diabetes with ophthalmic complications || id:finn-b-E4_DM2OPTH	genus Ruminococcaceae UCG013 id.11370	Inverse variance weighted	12	-0.00875396	0.196867	0.964533	-0.394612	0.377104	0.991284	0.673941	1.45806	0.984757
ebi-a-GCST90017060	finn-b-E4_DM2OPTH	Type 2 diabetes with ophthalmic complications || id:finn-b-E4_DM2OPTH	genus Ruminococcaceae UCG013 id.11370	MR Egger	12	-0.548457	0.55879	0.349491	-1.64369	0.546771	0.577841	0.193266	1.72766	0.984757
ebi-a-GCST90017060	finn-b-E4_DM2OPTH	Type 2 diabetes with ophthalmic complications || id:finn-b-E4_DM2OPTH	genus Ruminococcaceae UCG013 id.11370	Weighted median	12	0.129969	0.257235	0.61338	-0.374211	0.634149	1.13879	0.687832	1.88542	0.984757
ebi-a-GCST90017061	finn-b-E4_DM2OPTH	Type 2 diabetes with ophthalmic complications || id:finn-b-E4_DM2OPTH	genus Ruminococcaceae UCG014 id.11371	Inverse variance weighted	11	-0.204786	0.158548	0.196484	-0.515539	0.105968	0.814822	0.597179	1.11179	0.984757
ebi-a-GCST90017061	finn-b-E4_DM2OPTH	Type 2 diabetes with ophthalmic complications || id:finn-b-E4_DM2OPTH	genus Ruminococcaceae UCG014 id.11371	MR Egger	11	0.241306	0.374589	0.535524	-0.492889	0.9755	1.27291	0.610859	2.65249	0.984757
ebi-a-GCST90017061	finn-b-E4_DM2OPTH	Type 2 diabetes with ophthalmic complications || id:finn-b-E4_DM2OPTH	genus Ruminococcaceae UCG014 id.11371	Weighted median	11	-0.0776844	0.233306	0.739156	-0.534965	0.379596	0.925256	0.58569	1.46169	0.984757
ebi-a-GCST90017062	finn-b-E4_DM2OPTH	Type 2 diabetes with ophthalmic complications || id:finn-b-E4_DM2OPTH	genus Ruminococcus1 id.11373	Inverse variance weighted	10	0.0278511	0.213733	0.896323	-0.391066	0.446768	1.02824	0.676335	1.56325	0.984757
ebi-a-GCST90017062	finn-b-E4_DM2OPTH	Type 2 diabetes with ophthalmic complications || id:finn-b-E4_DM2OPTH	genus Ruminococcus1 id.11373	MR Egger	10	-0.0394989	0.605774	0.949611	-1.22682	1.14782	0.961271	0.293225	3.15131	0.984757
ebi-a-GCST90017062	finn-b-E4_DM2OPTH	Type 2 diabetes with ophthalmic complications || id:finn-b-E4_DM2OPTH	genus Ruminococcus1 id.11373	Weighted median	10	0.107672	0.246734	0.662554	-0.375927	0.591272	1.11368	0.686652	1.80628	0.984757
ebi-a-GCST90017063	finn-b-E4_DM2OPTH	Type 2 diabetes with ophthalmic complications || id:finn-b-E4_DM2OPTH	genus Ruminococcus2 id.11374	Inverse variance weighted	15	0.0581104	0.158994	0.714748	-0.253518	0.369739	1.05983	0.776066	1.44736	0.984757
ebi-a-GCST90017063	finn-b-E4_DM2OPTH	Type 2 diabetes with ophthalmic complications || id:finn-b-E4_DM2OPTH	genus Ruminococcus2 id.11374	MR Egger	15	0.437251	0.382062	0.273072	-0.31159	1.18609	1.54844	0.732282	3.27426	0.984757
ebi-a-GCST90017063	finn-b-E4_DM2OPTH	Type 2 diabetes with ophthalmic complications || id:finn-b-E4_DM2OPTH	genus Ruminococcus2 id.11374	Weighted median	15	0.176418	0.208398	0.397251	-0.232043	0.584879	1.19294	0.792912	1.79477	0.984757
ebi-a-GCST90017064	finn-b-E4_DM2OPTH	Type 2 diabetes with ophthalmic complications || id:finn-b-E4_DM2OPTH	genus Ruminococcus gauvreauii group id.11342	Inverse variance weighted	12	0.195764	0.184357	0.288291	-0.165575	0.557103	1.21624	0.847407	1.74561	0.984757
ebi-a-GCST90017064	finn-b-E4_DM2OPTH	Type 2 diabetes with ophthalmic complications || id:finn-b-E4_DM2OPTH	genus Ruminococcus gauvreauii group id.11342	MR Egger	12	-1.06517	0.68932	0.153319	-2.41624	0.285893	0.344668	0.0892564	1.33095	0.984757
ebi-a-GCST90017064	finn-b-E4_DM2OPTH	Type 2 diabetes with ophthalmic complications || id:finn-b-E4_DM2OPTH	genus Ruminococcus gauvreauii group id.11342	Weighted median	12	0.272947	0.245916	0.267034	-0.209048	0.754941	1.31383	0.811356	2.12749	0.984757
ebi-a-GCST90017065	finn-b-E4_DM2OPTH	Type 2 diabetes with ophthalmic complications || id:finn-b-E4_DM2OPTH	genus Ruminococcus gnavus group id.14376	Inverse variance weighted	12	0.0128211	0.123106	0.917053	-0.228467	0.254109	1.0129	0.795753	1.28931	0.984757
ebi-a-GCST90017065	finn-b-E4_DM2OPTH	Type 2 diabetes with ophthalmic complications || id:finn-b-E4_DM2OPTH	genus Ruminococcus gnavus group id.14376	MR Egger	12	0.152892	0.608567	0.806721	-1.0399	1.34568	1.1652	0.35349	3.84081	0.984757
ebi-a-GCST90017065	finn-b-E4_DM2OPTH	Type 2 diabetes with ophthalmic complications || id:finn-b-E4_DM2OPTH	genus Ruminococcus gnavus group id.14376	Weighted median	12	0.144914	0.158587	0.360829	-0.165916	0.455744	1.15594	0.847118	1.57735	0.984757
ebi-a-GCST90017066	finn-b-E4_DM2OPTH	Type 2 diabetes with ophthalmic complications || id:finn-b-E4_DM2OPTH	genus Ruminococcus torques group id.14377	Inverse variance weighted	9	0.323668	0.268787	0.228521	-0.203155	0.850491	1.38219	0.816151	2.3408	0.984757
ebi-a-GCST90017066	finn-b-E4_DM2OPTH	Type 2 diabetes with ophthalmic complications || id:finn-b-E4_DM2OPTH	genus Ruminococcus torques group id.14377	MR Egger	9	1.40995	0.816743	0.127935	-0.190862	3.01077	4.09577	0.826246	20.303	0.984757
ebi-a-GCST90017066	finn-b-E4_DM2OPTH	Type 2 diabetes with ophthalmic complications || id:finn-b-E4_DM2OPTH	genus Ruminococcus torques group id.14377	Weighted median	9	0.454416	0.325791	0.163073	-0.184134	1.09297	1.57525	0.831824	2.98311	0.984757
ebi-a-GCST90017067	finn-b-E4_DM2OPTH	Type 2 diabetes with ophthalmic complications || id:finn-b-E4_DM2OPTH	genus Sellimonas id.14369	Inverse variance weighted	9	-0.0506571	0.100564	0.614452	-0.247763	0.146449	0.950605	0.780545	1.15772	0.984757
ebi-a-GCST90017067	finn-b-E4_DM2OPTH	Type 2 diabetes with ophthalmic complications || id:finn-b-E4_DM2OPTH	genus Sellimonas id.14369	MR Egger	9	0.0527418	0.622115	0.934811	-1.1666	1.27209	1.05416	0.311423	3.56829	0.984757
ebi-a-GCST90017067	finn-b-E4_DM2OPTH	Type 2 diabetes with ophthalmic complications || id:finn-b-E4_DM2OPTH	genus Sellimonas id.14369	Weighted median	9	-0.0967084	0.12839	0.451307	-0.348353	0.154936	0.907821	0.705849	1.16758	0.984757
ebi-a-GCST90017068	finn-b-E4_DM2OPTH	Type 2 diabetes with ophthalmic complications || id:finn-b-E4_DM2OPTH	genus Senegalimassilia id.11160	Inverse variance weighted	5	-0.136589	0.214841	0.524928	-0.557678	0.2845	0.872329	0.572537	1.3291	0.984757
ebi-a-GCST90017068	finn-b-E4_DM2OPTH	Type 2 diabetes with ophthalmic complications || id:finn-b-E4_DM2OPTH	genus Senegalimassilia id.11160	MR Egger	5	0.521379	0.86906	0.59084	-1.18198	2.22474	1.68435	0.306671	9.25105	0.984757
ebi-a-GCST90017068	finn-b-E4_DM2OPTH	Type 2 diabetes with ophthalmic complications || id:finn-b-E4_DM2OPTH	genus Senegalimassilia id.11160	Weighted median	5	0.0799365	0.26205	0.760333	-0.433681	0.593554	1.08322	0.648119	1.81041	0.984757
ebi-a-GCST90017069	finn-b-E4_DM2OPTH	Type 2 diabetes with ophthalmic complications || id:finn-b-E4_DM2OPTH	genus Slackia id.825	Inverse variance weighted	6	0.0491907	0.215611	0.819533	-0.373407	0.471788	1.05042	0.688385	1.60286	0.984757
ebi-a-GCST90017069	finn-b-E4_DM2OPTH	Type 2 diabetes with ophthalmic complications || id:finn-b-E4_DM2OPTH	genus Slackia id.825	MR Egger	6	2.05278	1.20486	0.163635	-0.30875	4.41431	7.78952	0.734364	82.6247	0.984757
ebi-a-GCST90017069	finn-b-E4_DM2OPTH	Type 2 diabetes with ophthalmic complications || id:finn-b-E4_DM2OPTH	genus Slackia id.825	Weighted median	6	-0.0143515	0.221887	0.948429	-0.449251	0.420548	0.985751	0.638106	1.5228	0.984757
ebi-a-GCST90017070	finn-b-E4_DM2OPTH	Type 2 diabetes with ophthalmic complications || id:finn-b-E4_DM2OPTH	genus Streptococcus id.1853	Inverse variance weighted	14	0.0708034	0.169221	0.67565	-0.260871	0.402477	1.07337	0.770381	1.49553	0.984757
ebi-a-GCST90017070	finn-b-E4_DM2OPTH	Type 2 diabetes with ophthalmic complications || id:finn-b-E4_DM2OPTH	genus Streptococcus id.1853	MR Egger	14	-0.628532	0.613667	0.325934	-1.83132	0.574254	0.533374	0.160202	1.77581	0.984757
ebi-a-GCST90017070	finn-b-E4_DM2OPTH	Type 2 diabetes with ophthalmic complications || id:finn-b-E4_DM2OPTH	genus Streptococcus id.1853	Weighted median	14	0.217707	0.225216	0.333715	-0.223716	0.65913	1.24322	0.799542	1.93311	0.984757
ebi-a-GCST90017071	finn-b-E4_DM2OPTH	Type 2 diabetes with ophthalmic complications || id:finn-b-E4_DM2OPTH	genus Subdoligranulum id.2070	Inverse variance weighted	11	0.0360012	0.178022	0.839738	-0.312922	0.384924	1.03666	0.731307	1.4695	0.984757
ebi-a-GCST90017071	finn-b-E4_DM2OPTH	Type 2 diabetes with ophthalmic complications || id:finn-b-E4_DM2OPTH	genus Subdoligranulum id.2070	MR Egger	11	0.0711132	0.463049	0.881332	-0.836463	0.978689	1.0737	0.43324	2.66097	0.984757
ebi-a-GCST90017071	finn-b-E4_DM2OPTH	Type 2 diabetes with ophthalmic complications || id:finn-b-E4_DM2OPTH	genus Subdoligranulum id.2070	Weighted median	11	0.146466	0.244711	0.549488	-0.333167	0.6261	1.15774	0.71665	1.8703	0.984757
ebi-a-GCST90017072	finn-b-E4_DM2OPTH	Type 2 diabetes with ophthalmic complications || id:finn-b-E4_DM2OPTH	genus Sutterella id.2896	Inverse variance weighted	12	0.0336379	0.162013	0.835522	-0.283908	0.351183	1.03421	0.752836	1.42075	0.984757
ebi-a-GCST90017072	finn-b-E4_DM2OPTH	Type 2 diabetes with ophthalmic complications || id:finn-b-E4_DM2OPTH	genus Sutterella id.2896	MR Egger	12	-0.811599	0.70371	0.275602	-2.19087	0.567672	0.444147	0.111819	1.76416	0.984757
ebi-a-GCST90017072	finn-b-E4_DM2OPTH	Type 2 diabetes with ophthalmic complications || id:finn-b-E4_DM2OPTH	genus Sutterella id.2896	Weighted median	12	0.201278	0.236818	0.395364	-0.262884	0.665441	1.22297	0.768831	1.94535	0.984757
ebi-a-GCST90017073	finn-b-E4_DM2OPTH	Type 2 diabetes with ophthalmic complications || id:finn-b-E4_DM2OPTH	genus Terrisporobacter id.11348	Inverse variance weighted	5	0.178281	0.188262	0.343647	-0.190713	0.547275	1.19516	0.82637	1.72854	0.984757
ebi-a-GCST90017073	finn-b-E4_DM2OPTH	Type 2 diabetes with ophthalmic complications || id:finn-b-E4_DM2OPTH	genus Terrisporobacter id.11348	MR Egger	5	0.134961	0.589384	0.833601	-1.02023	1.29015	1.14449	0.360512	3.63334	0.984757
ebi-a-GCST90017073	finn-b-E4_DM2OPTH	Type 2 diabetes with ophthalmic complications || id:finn-b-E4_DM2OPTH	genus Terrisporobacter id.11348	Weighted median	5	0.103245	0.247564	0.676647	-0.38198	0.58847	1.10876	0.682509	1.80123	0.984757
ebi-a-GCST90017074	finn-b-E4_DM2OPTH	Type 2 diabetes with ophthalmic complications || id:finn-b-E4_DM2OPTH	genus Turicibacter id.2162	Inverse variance weighted	10	-0.108724	0.143027	0.447157	-0.389057	0.171609	0.896978	0.677696	1.18721	0.984757
ebi-a-GCST90017074	finn-b-E4_DM2OPTH	Type 2 diabetes with ophthalmic complications || id:finn-b-E4_DM2OPTH	genus Turicibacter id.2162	MR Egger	10	0.0836083	0.613866	0.895028	-1.11957	1.28679	1.0872	0.326421	3.62113	0.984757
ebi-a-GCST90017074	finn-b-E4_DM2OPTH	Type 2 diabetes with ophthalmic complications || id:finn-b-E4_DM2OPTH	genus Turicibacter id.2162	Weighted median	10	-0.0466992	0.196668	0.812306	-0.432168	0.33877	0.954374	0.6491	1.40322	0.984757
ebi-a-GCST90017075	finn-b-E4_DM2OPTH	Type 2 diabetes with ophthalmic complications || id:finn-b-E4_DM2OPTH	genus Tyzzerella3 id.11335	Inverse variance weighted	13	0.0512092	0.101149	0.612665	-0.147044	0.249462	1.05254	0.863256	1.28333	0.984757
ebi-a-GCST90017075	finn-b-E4_DM2OPTH	Type 2 diabetes with ophthalmic complications || id:finn-b-E4_DM2OPTH	genus Tyzzerella3 id.11335	MR Egger	13	-0.51752	0.578407	0.390088	-1.6512	0.616159	0.595997	0.19182	1.8518	0.984757
ebi-a-GCST90017076	finn-b-E4_DM2OPTH	Type 2 diabetes with ophthalmic complications || id:finn-b-E4_DM2OPTH	unknown genus id.1000000073	Inverse variance weighted	15	0.350337	0.125194	0.00513647	0.104956	0.595718	1.41955	1.11066	1.81433	0.984757
ebi-a-GCST90017076	finn-b-E4_DM2OPTH	Type 2 diabetes with ophthalmic complications || id:finn-b-E4_DM2OPTH	unknown genus id.1000000073	MR Egger	15	0.0483549	0.342119	0.889769	-0.622198	0.718908	1.04954	0.536763	2.05219	0.984757
ebi-a-GCST90017076	finn-b-E4_DM2OPTH	Type 2 diabetes with ophthalmic complications || id:finn-b-E4_DM2OPTH	unknown genus id.1000000073	Weighted median	15	0.263066	0.161504	0.103345	-0.0534818	0.579613	1.30091	0.947923	1.78535	0.984757
ebi-a-GCST90017077	finn-b-E4_DM2OPTH	Type 2 diabetes with ophthalmic complications || id:finn-b-E4_DM2OPTH	unknown genus id.1000001215	Inverse variance weighted	9	0.135631	0.126622	0.284102	-0.112548	0.383809	1.14526	0.893555	1.46787	0.984757
ebi-a-GCST90017077	finn-b-E4_DM2OPTH	Type 2 diabetes with ophthalmic complications || id:finn-b-E4_DM2OPTH	unknown genus id.1000001215	MR Egger	9	0.0741876	0.378579	0.850206	-0.667828	0.816203	1.07701	0.512821	2.26189	0.984757
ebi-a-GCST90017077	finn-b-E4_DM2OPTH	Type 2 diabetes with ophthalmic complications || id:finn-b-E4_DM2OPTH	unknown genus id.1000001215	Weighted median	9	0.205975	0.167161	0.217876	-0.12166	0.53361	1.22872	0.885449	1.70508	0.984757
ebi-a-GCST90017078	finn-b-E4_DM2OPTH	Type 2 diabetes with ophthalmic complications || id:finn-b-E4_DM2OPTH	unknown genus id.1000005472	Inverse variance weighted	13	-0.073554	0.202889	0.716954	-0.471216	0.324108	0.929086	0.624243	1.3828	0.984757
ebi-a-GCST90017078	finn-b-E4_DM2OPTH	Type 2 diabetes with ophthalmic complications || id:finn-b-E4_DM2OPTH	unknown genus id.1000005472	MR Egger	13	0.598341	0.62781	0.361033	-0.632166	1.82885	1.8191	0.531439	6.22671	0.984757
ebi-a-GCST90017078	finn-b-E4_DM2OPTH	Type 2 diabetes with ophthalmic complications || id:finn-b-E4_DM2OPTH	unknown genus id.1000005472	Weighted median	13	0.299833	0.20867	0.150753	-0.10916	0.708825	1.34963	0.896587	2.0316	0.984757
ebi-a-GCST90017079	finn-b-E4_DM2OPTH	Type 2 diabetes with ophthalmic complications || id:finn-b-E4_DM2OPTH	unknown genus id.1000005479	Inverse variance weighted	8	0.183384	0.161431	0.25596	-0.13302	0.499789	1.20128	0.875447	1.64837	0.984757
ebi-a-GCST90017079	finn-b-E4_DM2OPTH	Type 2 diabetes with ophthalmic complications || id:finn-b-E4_DM2OPTH	unknown genus id.1000005479	MR Egger	8	-0.836073	0.588195	0.205024	-1.98893	0.316789	0.433409	0.136841	1.37271	0.984757
ebi-a-GCST90017079	finn-b-E4_DM2OPTH	Type 2 diabetes with ophthalmic complications || id:finn-b-E4_DM2OPTH	unknown genus id.1000005479	Weighted median	8	0.322034	0.210607	0.126245	-0.0907552	0.734822	1.37993	0.913241	2.08511	0.984757
ebi-a-GCST90017080	finn-b-E4_DM2OPTH	Type 2 diabetes with ophthalmic complications || id:finn-b-E4_DM2OPTH	unknown genus id.1000006162	Inverse variance weighted	13	-0.0404919	0.0954298	0.671339	-0.227534	0.14655	0.960317	0.796495	1.15783	0.984757
ebi-a-GCST90017080	finn-b-E4_DM2OPTH	Type 2 diabetes with ophthalmic complications || id:finn-b-E4_DM2OPTH	unknown genus id.1000006162	MR Egger	13	-0.139599	0.405516	0.737148	-0.93441	0.655212	0.869707	0.392818	1.92555	0.984757
ebi-a-GCST90017080	finn-b-E4_DM2OPTH	Type 2 diabetes with ophthalmic complications || id:finn-b-E4_DM2OPTH	unknown genus id.1000006162	Weighted median	13	-0.0580092	0.126351	0.646153	-0.305656	0.189638	0.943641	0.73664	1.20881	0.984757
ebi-a-GCST90017081	finn-b-E4_DM2OPTH	Type 2 diabetes with ophthalmic complications || id:finn-b-E4_DM2OPTH	unknown genus id.1868	Inverse variance weighted	12	0.33385	0.170216	0.0498402	0.000226851	0.667474	1.39633	1.00023	1.94931	0.984757
ebi-a-GCST90017081	finn-b-E4_DM2OPTH	Type 2 diabetes with ophthalmic complications || id:finn-b-E4_DM2OPTH	unknown genus id.1868	MR Egger	12	-0.0299623	0.63609	0.963358	-1.2767	1.21677	0.970482	0.278957	3.37628	0.984757
ebi-a-GCST90017081	finn-b-E4_DM2OPTH	Type 2 diabetes with ophthalmic complications || id:finn-b-E4_DM2OPTH	unknown genus id.1868	Weighted median	12	0.366898	0.205629	0.0743793	-0.0361346	0.769932	1.44325	0.96451	2.15962	0.984757
ebi-a-GCST90017082	finn-b-E4_DM2OPTH	Type 2 diabetes with ophthalmic complications || id:finn-b-E4_DM2OPTH	unknown genus id.2001	Inverse variance weighted	10	-0.0206984	0.144698	0.886254	-0.304306	0.262909	0.979514	0.737635	1.30071	0.984757
ebi-a-GCST90017082	finn-b-E4_DM2OPTH	Type 2 diabetes with ophthalmic complications || id:finn-b-E4_DM2OPTH	unknown genus id.2001	MR Egger	10	-0.229406	0.420656	0.600381	-1.05389	0.595079	0.795006	0.348579	1.81317	0.984757
ebi-a-GCST90017082	finn-b-E4_DM2OPTH	Type 2 diabetes with ophthalmic complications || id:finn-b-E4_DM2OPTH	unknown genus id.2001	Weighted median	10	-0.0333962	0.1939	0.863254	-0.413441	0.346649	0.967155	0.661371	1.41432	0.984757
ebi-a-GCST90017083	finn-b-E4_DM2OPTH	Type 2 diabetes with ophthalmic complications || id:finn-b-E4_DM2OPTH	unknown genus id.2041	Inverse variance weighted	12	-0.220504	0.155446	0.156037	-0.525179	0.08417	0.802114	0.59145	1.08781	0.984757
ebi-a-GCST90017083	finn-b-E4_DM2OPTH	Type 2 diabetes with ophthalmic complications || id:finn-b-E4_DM2OPTH	unknown genus id.2041	MR Egger	12	-0.51264	0.515452	0.343413	-1.52293	0.497645	0.598912	0.218073	1.64484	0.984757
ebi-a-GCST90017083	finn-b-E4_DM2OPTH	Type 2 diabetes with ophthalmic complications || id:finn-b-E4_DM2OPTH	unknown genus id.2041	Weighted median	12	-0.0435982	0.184031	0.812729	-0.404299	0.317102	0.957339	0.667445	1.37314	0.984757
ebi-a-GCST90017084	finn-b-E4_DM2OPTH	Type 2 diabetes with ophthalmic complications || id:finn-b-E4_DM2OPTH	unknown genus id.2071	Inverse variance weighted	15	0.00834475	0.165033	0.959673	-0.31512	0.33181	1.00838	0.729701	1.39349	0.984757
ebi-a-GCST90017084	finn-b-E4_DM2OPTH	Type 2 diabetes with ophthalmic complications || id:finn-b-E4_DM2OPTH	unknown genus id.2071	MR Egger	15	-1.24435	0.786115	0.137458	-2.78513	0.296439	0.288129	0.061721	1.34506	0.984757
ebi-a-GCST90017084	finn-b-E4_DM2OPTH	Type 2 diabetes with ophthalmic complications || id:finn-b-E4_DM2OPTH	unknown genus id.2071	Weighted median	15	-0.163203	0.205737	0.427626	-0.566447	0.240041	0.849419	0.567538	1.2713	0.984757
ebi-a-GCST90017085	finn-b-E4_DM2OPTH	Type 2 diabetes with ophthalmic complications || id:finn-b-E4_DM2OPTH	unknown genus id.2755	Inverse variance weighted	13	-0.0966724	0.131081	0.460817	-0.353591	0.160246	0.907853	0.702162	1.1738	0.984757
ebi-a-GCST90017085	finn-b-E4_DM2OPTH	Type 2 diabetes with ophthalmic complications || id:finn-b-E4_DM2OPTH	unknown genus id.2755	MR Egger	13	-0.566921	0.48885	0.270722	-1.52507	0.391224	0.567269	0.217607	1.47879	0.984757
ebi-a-GCST90017085	finn-b-E4_DM2OPTH	Type 2 diabetes with ophthalmic complications || id:finn-b-E4_DM2OPTH	unknown genus id.2755	Weighted median	13	0.0971621	0.17183	0.571765	-0.239625	0.433949	1.10204	0.786923	1.54334	0.984757
ebi-a-GCST90017086	finn-b-E4_DM2OPTH	Type 2 diabetes with ophthalmic complications || id:finn-b-E4_DM2OPTH	unknown genus id.826	Inverse variance weighted	14	-0.021336	0.172646	0.901646	-0.359722	0.31705	0.97889	0.69787	1.37307	0.984757
ebi-a-GCST90017086	finn-b-E4_DM2OPTH	Type 2 diabetes with ophthalmic complications || id:finn-b-E4_DM2OPTH	unknown genus id.826	MR Egger	14	-0.396068	0.508918	0.451492	-1.39355	0.601411	0.672961	0.248193	1.82469	0.984757
ebi-a-GCST90017086	finn-b-E4_DM2OPTH	Type 2 diabetes with ophthalmic complications || id:finn-b-E4_DM2OPTH	unknown genus id.826	Weighted median	14	-0.327167	0.204757	0.11008	-0.72849	0.0741559	0.720963	0.482637	1.07697	0.984757
ebi-a-GCST90017087	finn-b-E4_DM2OPTH	Type 2 diabetes with ophthalmic complications || id:finn-b-E4_DM2OPTH	unknown genus id.959	Inverse variance weighted	11	-0.0489279	0.102763	0.633986	-0.250343	0.152487	0.95225	0.778533	1.16473	0.984757
ebi-a-GCST90017087	finn-b-E4_DM2OPTH	Type 2 diabetes with ophthalmic complications || id:finn-b-E4_DM2OPTH	unknown genus id.959	MR Egger	11	0.160759	0.529323	0.768256	-0.876714	1.19823	1.1744	0.416148	3.31425	0.984757
ebi-a-GCST90017087	finn-b-E4_DM2OPTH	Type 2 diabetes with ophthalmic complications || id:finn-b-E4_DM2OPTH	unknown genus id.959	Weighted median	11	-0.104956	0.13449	0.435154	-0.368556	0.158644	0.900364	0.691732	1.17192	0.984757
ebi-a-GCST90017088	finn-b-E4_DM2OPTH	Type 2 diabetes with ophthalmic complications || id:finn-b-E4_DM2OPTH	genus Veillonella id.2198	Inverse variance weighted	6	0.132345	0.196087	0.49972	-0.251985	0.516675	1.1415	0.777256	1.67644	0.984757
ebi-a-GCST90017088	finn-b-E4_DM2OPTH	Type 2 diabetes with ophthalmic complications || id:finn-b-E4_DM2OPTH	genus Veillonella id.2198	MR Egger	6	1.64372	1.55281	0.349496	-1.39979	4.68722	5.17436	0.246649	108.551	0.984757
ebi-a-GCST90017088	finn-b-E4_DM2OPTH	Type 2 diabetes with ophthalmic complications || id:finn-b-E4_DM2OPTH	genus Veillonella id.2198	Weighted median	6	0.058348	0.2332	0.802428	-0.398724	0.51542	1.06008	0.671176	1.67434	0.984757
ebi-a-GCST90017089	finn-b-E4_DM2OPTH	Type 2 diabetes with ophthalmic complications || id:finn-b-E4_DM2OPTH	genus Victivallis id.2256	Inverse variance weighted	10	-0.0489972	0.10174	0.630096	-0.248408	0.150414	0.952184	0.780042	1.16231	0.984757
ebi-a-GCST90017089	finn-b-E4_DM2OPTH	Type 2 diabetes with ophthalmic complications || id:finn-b-E4_DM2OPTH	genus Victivallis id.2256	MR Egger	10	-0.224234	0.821323	0.791757	-1.83403	1.38556	0.799128	0.159769	3.99706	0.984757
ebi-a-GCST90017089	finn-b-E4_DM2OPTH	Type 2 diabetes with ophthalmic complications || id:finn-b-E4_DM2OPTH	genus Victivallis id.2256	Weighted median	10	-0.0609242	0.123633	0.622167	-0.303245	0.181397	0.940895	0.738418	1.19889	0.984757
ebi-a-GCST90017090	finn-b-E4_DM2OPTH	Type 2 diabetes with ophthalmic complications || id:finn-b-E4_DM2OPTH	order Actinomycetales id.420	Inverse variance weighted	5	0.0879925	0.180937	0.626743	-0.266644	0.442629	1.09198	0.765946	1.55679	0.984757
ebi-a-GCST90017090	finn-b-E4_DM2OPTH	Type 2 diabetes with ophthalmic complications || id:finn-b-E4_DM2OPTH	order Actinomycetales id.420	MR Egger	5	0.495235	0.411709	0.315298	-0.311714	1.30218	1.64088	0.732191	3.67732	0.984757
ebi-a-GCST90017090	finn-b-E4_DM2OPTH	Type 2 diabetes with ophthalmic complications || id:finn-b-E4_DM2OPTH	order Actinomycetales id.420	Weighted median	5	0.192052	0.23572	0.415216	-0.269958	0.654063	1.21173	0.763411	1.92334	0.984757
ebi-a-GCST90017091	finn-b-E4_DM2OPTH	Type 2 diabetes with ophthalmic complications || id:finn-b-E4_DM2OPTH	order Bacillales id.1674	Inverse variance weighted	9	0.0181752	0.0918158	0.843082	-0.161784	0.198134	1.01834	0.850625	1.21913	0.984757
ebi-a-GCST90017091	finn-b-E4_DM2OPTH	Type 2 diabetes with ophthalmic complications || id:finn-b-E4_DM2OPTH	order Bacillales id.1674	MR Egger	9	0.0515042	0.393891	0.899646	-0.720522	0.823531	1.05285	0.486498	2.27853	0.984757
ebi-a-GCST90017091	finn-b-E4_DM2OPTH	Type 2 diabetes with ophthalmic complications || id:finn-b-E4_DM2OPTH	order Bacillales id.1674	Weighted median	9	-0.0293195	0.116191	0.80078	-0.257055	0.198416	0.971106	0.773326	1.21947	0.984757
ebi-a-GCST90017092	finn-b-E4_DM2OPTH	Type 2 diabetes with ophthalmic complications || id:finn-b-E4_DM2OPTH	order Bacteroidales id.913	Inverse variance weighted	14	0.0939561	0.163413	0.565319	-0.226334	0.414246	1.09851	0.797452	1.51323	0.984757
ebi-a-GCST90017092	finn-b-E4_DM2OPTH	Type 2 diabetes with ophthalmic complications || id:finn-b-E4_DM2OPTH	order Bacteroidales id.913	MR Egger	14	-0.172134	0.333064	0.614675	-0.82494	0.480673	0.841867	0.438261	1.61716	0.984757
ebi-a-GCST90017092	finn-b-E4_DM2OPTH	Type 2 diabetes with ophthalmic complications || id:finn-b-E4_DM2OPTH	order Bacteroidales id.913	Weighted median	14	0.0283012	0.219727	0.897515	-0.402365	0.458967	1.02871	0.668737	1.58244	0.984757
ebi-a-GCST90017093	finn-b-E4_DM2OPTH	Type 2 diabetes with ophthalmic complications || id:finn-b-E4_DM2OPTH	order Bifidobacteriales id.432	Inverse variance weighted	12	0.0263862	0.161503	0.87022	-0.290159	0.342931	1.02674	0.748145	1.40907	0.984757
ebi-a-GCST90017093	finn-b-E4_DM2OPTH	Type 2 diabetes with ophthalmic complications || id:finn-b-E4_DM2OPTH	order Bifidobacteriales id.432	MR Egger	12	0.176268	0.55559	0.757569	-0.912688	1.26522	1.19276	0.401444	3.54388	0.984757
ebi-a-GCST90017093	finn-b-E4_DM2OPTH	Type 2 diabetes with ophthalmic complications || id:finn-b-E4_DM2OPTH	order Bifidobacteriales id.432	Weighted median	12	0.0273168	0.213471	0.898177	-0.391087	0.445721	1.02769	0.676321	1.56162	0.984757
ebi-a-GCST90017094	finn-b-E4_DM2OPTH	Type 2 diabetes with ophthalmic complications || id:finn-b-E4_DM2OPTH	order Burkholderiales id.2874	Inverse variance weighted	10	0.0532014	0.210294	0.800279	-0.358975	0.465378	1.05464	0.698391	1.59262	0.984757
ebi-a-GCST90017094	finn-b-E4_DM2OPTH	Type 2 diabetes with ophthalmic complications || id:finn-b-E4_DM2OPTH	order Burkholderiales id.2874	MR Egger	10	0.957691	0.619059	0.160448	-0.255666	2.17105	2.60567	0.774401	8.76746	0.984757
ebi-a-GCST90017094	finn-b-E4_DM2OPTH	Type 2 diabetes with ophthalmic complications || id:finn-b-E4_DM2OPTH	order Burkholderiales id.2874	Weighted median	10	-0.0637966	0.270252	0.813383	-0.59349	0.465897	0.938196	0.552396	1.59344	0.984757
ebi-a-GCST90017095	finn-b-E4_DM2OPTH	Type 2 diabetes with ophthalmic complications || id:finn-b-E4_DM2OPTH	order Clostridiales id.1863	Inverse variance weighted	13	-0.124669	0.171381	0.466957	-0.460576	0.211238	0.882789	0.63092	1.23521	0.984757
ebi-a-GCST90017095	finn-b-E4_DM2OPTH	Type 2 diabetes with ophthalmic complications || id:finn-b-E4_DM2OPTH	order Clostridiales id.1863	MR Egger	13	0.592556	0.472086	0.235421	-0.332732	1.51784	1.80861	0.716962	4.56238	0.984757
ebi-a-GCST90017095	finn-b-E4_DM2OPTH	Type 2 diabetes with ophthalmic complications || id:finn-b-E4_DM2OPTH	order Clostridiales id.1863	Weighted median	13	-0.0144789	0.237615	0.951411	-0.480204	0.451246	0.985625	0.618657	1.57027	0.984757
ebi-a-GCST90017096	finn-b-E4_DM2OPTH	Type 2 diabetes with ophthalmic complications || id:finn-b-E4_DM2OPTH	order Coriobacteriales id.810	Inverse variance weighted	13	0.140701	0.247421	0.569579	-0.344245	0.625647	1.15108	0.708756	1.86946	0.984757
ebi-a-GCST90017096	finn-b-E4_DM2OPTH	Type 2 diabetes with ophthalmic complications || id:finn-b-E4_DM2OPTH	order Coriobacteriales id.810	MR Egger	13	1.20323	1.04657	0.274657	-0.848053	3.2545	3.33084	0.428248	25.9067	0.984757
ebi-a-GCST90017096	finn-b-E4_DM2OPTH	Type 2 diabetes with ophthalmic complications || id:finn-b-E4_DM2OPTH	order Coriobacteriales id.810	Weighted median	13	0.0256308	0.274595	0.925633	-0.512575	0.563837	1.02596	0.598951	1.7574	0.984757
ebi-a-GCST90017097	finn-b-E4_DM2OPTH	Type 2 diabetes with ophthalmic complications || id:finn-b-E4_DM2OPTH	order Desulfovibrionales id.3156	Inverse variance weighted	12	-0.0174739	0.162236	0.914229	-0.335456	0.300509	0.982678	0.715012	1.35055	0.984757
ebi-a-GCST90017097	finn-b-E4_DM2OPTH	Type 2 diabetes with ophthalmic complications || id:finn-b-E4_DM2OPTH	order Desulfovibrionales id.3156	MR Egger	12	-0.173558	0.407399	0.679121	-0.972059	0.624944	0.840669	0.378303	1.86814	0.984757
ebi-a-GCST90017097	finn-b-E4_DM2OPTH	Type 2 diabetes with ophthalmic complications || id:finn-b-E4_DM2OPTH	order Desulfovibrionales id.3156	Weighted median	12	0.0413738	0.228905	0.856566	-0.40728	0.490028	1.04224	0.665458	1.63236	0.984757
ebi-a-GCST90017098	finn-b-E4_DM2OPTH	Type 2 diabetes with ophthalmic complications || id:finn-b-E4_DM2OPTH	order Enterobacteriales id.3468	Inverse variance weighted	7	0.140734	0.276634	0.610936	-0.401468	0.682937	1.15112	0.669337	1.97968	0.984757
ebi-a-GCST90017098	finn-b-E4_DM2OPTH	Type 2 diabetes with ophthalmic complications || id:finn-b-E4_DM2OPTH	order Enterobacteriales id.3468	MR Egger	7	1.02503	1.7643	0.586455	-2.43301	4.48306	2.78718	0.0877725	88.5054	0.984757
ebi-a-GCST90017098	finn-b-E4_DM2OPTH	Type 2 diabetes with ophthalmic complications || id:finn-b-E4_DM2OPTH	order Enterobacteriales id.3468	Weighted median	7	0.0223025	0.308955	0.942453	-0.583249	0.627854	1.02255	0.558082	1.87359	0.984757
ebi-a-GCST90017099	finn-b-E4_DM2OPTH	Type 2 diabetes with ophthalmic complications || id:finn-b-E4_DM2OPTH	order Erysipelotrichales id.2148	Inverse variance weighted	13	-0.229491	0.18782	0.221758	-0.597619	0.138636	0.794938	0.55012	1.14871	0.984757
ebi-a-GCST90017099	finn-b-E4_DM2OPTH	Type 2 diabetes with ophthalmic complications || id:finn-b-E4_DM2OPTH	order Erysipelotrichales id.2148	MR Egger	13	0.0647304	0.813661	0.93802	-1.53004	1.65951	1.06687	0.216526	5.25671	0.984757
ebi-a-GCST90017099	finn-b-E4_DM2OPTH	Type 2 diabetes with ophthalmic complications || id:finn-b-E4_DM2OPTH	order Erysipelotrichales id.2148	Weighted median	13	-0.262504	0.24362	0.281251	-0.739999	0.214991	0.769123	0.477114	1.23985	0.984757
ebi-a-GCST90017100	finn-b-E4_DM2OPTH	Type 2 diabetes with ophthalmic complications || id:finn-b-E4_DM2OPTH	order Gastranaerophilales id.1591	Inverse variance weighted	9	0.135631	0.126622	0.284102	-0.112548	0.383809	1.14526	0.893555	1.46787	0.984757
ebi-a-GCST90017100	finn-b-E4_DM2OPTH	Type 2 diabetes with ophthalmic complications || id:finn-b-E4_DM2OPTH	order Gastranaerophilales id.1591	MR Egger	9	0.0741876	0.378579	0.850206	-0.667828	0.816203	1.07701	0.512821	2.26189	0.984757
ebi-a-GCST90017100	finn-b-E4_DM2OPTH	Type 2 diabetes with ophthalmic complications || id:finn-b-E4_DM2OPTH	order Gastranaerophilales id.1591	Weighted median	9	0.205975	0.168357	0.221163	-0.124005	0.535954	1.22872	0.883376	1.70908	0.984757
ebi-a-GCST90017101	finn-b-E4_DM2OPTH	Type 2 diabetes with ophthalmic complications || id:finn-b-E4_DM2OPTH	order Lactobacillales id.1800	Inverse variance weighted	15	0.0726836	0.187922	0.698922	-0.295643	0.44101	1.07539	0.744053	1.55428	0.984757
ebi-a-GCST90017101	finn-b-E4_DM2OPTH	Type 2 diabetes with ophthalmic complications || id:finn-b-E4_DM2OPTH	order Lactobacillales id.1800	MR Egger	15	0.0920672	0.501862	0.857275	-0.891583	1.07572	1.09644	0.410006	2.9321	0.984757
ebi-a-GCST90017101	finn-b-E4_DM2OPTH	Type 2 diabetes with ophthalmic complications || id:finn-b-E4_DM2OPTH	order Lactobacillales id.1800	Weighted median	15	0.285672	0.231864	0.217926	-0.168783	0.740126	1.33066	0.844692	2.0962	0.984757
ebi-a-GCST90017102	finn-b-E4_DM2OPTH	Type 2 diabetes with ophthalmic complications || id:finn-b-E4_DM2OPTH	order Methanobacteriales id.120	Inverse variance weighted	10	-0.0579007	0.108166	0.592448	-0.269907	0.154105	0.943744	0.763451	1.16661	0.984757
ebi-a-GCST90017102	finn-b-E4_DM2OPTH	Type 2 diabetes with ophthalmic complications || id:finn-b-E4_DM2OPTH	order Methanobacteriales id.120	MR Egger	10	-0.0235317	0.47058	0.961344	-0.945868	0.898804	0.976743	0.388343	2.45666	0.984757
ebi-a-GCST90017102	finn-b-E4_DM2OPTH	Type 2 diabetes with ophthalmic complications || id:finn-b-E4_DM2OPTH	order Methanobacteriales id.120	Weighted median	10	-0.0121274	0.141125	0.931519	-0.288732	0.264477	0.987946	0.749213	1.30275	0.984757
ebi-a-GCST90017103	finn-b-E4_DM2OPTH	Type 2 diabetes with ophthalmic complications || id:finn-b-E4_DM2OPTH	order Mollicutes RF9 id.11579	Inverse variance weighted	13	-0.073554	0.202889	0.716954	-0.471216	0.324108	0.929086	0.624243	1.3828	0.984757
ebi-a-GCST90017103	finn-b-E4_DM2OPTH	Type 2 diabetes with ophthalmic complications || id:finn-b-E4_DM2OPTH	order Mollicutes RF9 id.11579	MR Egger	13	0.598341	0.62781	0.361033	-0.632166	1.82885	1.8191	0.531439	6.22671	0.984757
ebi-a-GCST90017103	finn-b-E4_DM2OPTH	Type 2 diabetes with ophthalmic complications || id:finn-b-E4_DM2OPTH	order Mollicutes RF9 id.11579	Weighted median	13	0.299833	0.206793	0.147081	-0.105481	0.705146	1.34963	0.899892	2.02414	0.984757
ebi-a-GCST90017104	finn-b-E4_DM2OPTH	Type 2 diabetes with ophthalmic complications || id:finn-b-E4_DM2OPTH	order NB1n id.3953	Inverse variance weighted	13	-0.0404919	0.0954298	0.671339	-0.227534	0.14655	0.960317	0.796495	1.15783	0.984757
ebi-a-GCST90017104	finn-b-E4_DM2OPTH	Type 2 diabetes with ophthalmic complications || id:finn-b-E4_DM2OPTH	order NB1n id.3953	MR Egger	13	-0.139599	0.405516	0.737148	-0.93441	0.655212	0.869707	0.392818	1.92555	0.984757
ebi-a-GCST90017104	finn-b-E4_DM2OPTH	Type 2 diabetes with ophthalmic complications || id:finn-b-E4_DM2OPTH	order NB1n id.3953	Weighted median	13	-0.0580092	0.127548	0.64925	-0.308003	0.191984	0.943641	0.734913	1.21165	0.984757
ebi-a-GCST90017105	finn-b-E4_DM2OPTH	Type 2 diabetes with ophthalmic complications || id:finn-b-E4_DM2OPTH	order Pasteurellales id.3688	Inverse variance weighted	14	0.0297904	0.119618	0.803325	-0.204661	0.264241	1.03024	0.814924	1.30244	0.984757
ebi-a-GCST90017105	finn-b-E4_DM2OPTH	Type 2 diabetes with ophthalmic complications || id:finn-b-E4_DM2OPTH	order Pasteurellales id.3688	MR Egger	14	-0.0969945	0.26765	0.72336	-0.621588	0.427599	0.907561	0.537091	1.53357	0.984757
ebi-a-GCST90017105	finn-b-E4_DM2OPTH	Type 2 diabetes with ophthalmic complications || id:finn-b-E4_DM2OPTH	order Pasteurellales id.3688	Weighted median	14	-0.0151752	0.168903	0.92841	-0.346224	0.315874	0.984939	0.707354	1.37146	0.984757
ebi-a-GCST90017106	finn-b-E4_DM2OPTH	Type 2 diabetes with ophthalmic complications || id:finn-b-E4_DM2OPTH	order Rhodospirillales id.2667	Inverse variance weighted	14	-0.0247046	0.116362	0.831867	-0.252775	0.203366	0.975598	0.776643	1.22552	0.984757
ebi-a-GCST90017106	finn-b-E4_DM2OPTH	Type 2 diabetes with ophthalmic complications || id:finn-b-E4_DM2OPTH	order Rhodospirillales id.2667	MR Egger	14	-0.0797331	0.471228	0.868456	-1.00334	0.843874	0.923363	0.366653	2.32536	0.984757
ebi-a-GCST90017106	finn-b-E4_DM2OPTH	Type 2 diabetes with ophthalmic complications || id:finn-b-E4_DM2OPTH	order Rhodospirillales id.2667	Weighted median	14	0.103564	0.16527	0.530899	-0.220365	0.427492	1.10912	0.802226	1.53341	0.984757
ebi-a-GCST90017107	finn-b-E4_DM2OPTH	Type 2 diabetes with ophthalmic complications || id:finn-b-E4_DM2OPTH	order Selenomonadales id.2165	Inverse variance weighted	12	0.109617	0.187446	0.558686	-0.257776	0.47701	1.11585	0.772768	1.61125	0.984757
ebi-a-GCST90017107	finn-b-E4_DM2OPTH	Type 2 diabetes with ophthalmic complications || id:finn-b-E4_DM2OPTH	order Selenomonadales id.2165	MR Egger	12	0.298184	0.668631	0.665125	-1.01233	1.6087	1.34741	0.363371	4.99632	0.984757
ebi-a-GCST90017107	finn-b-E4_DM2OPTH	Type 2 diabetes with ophthalmic complications || id:finn-b-E4_DM2OPTH	order Selenomonadales id.2165	Weighted median	12	0.222455	0.248457	0.370602	-0.26452	0.70943	1.24914	0.767574	2.03283	0.984757
ebi-a-GCST90017108	finn-b-E4_DM2OPTH	Type 2 diabetes with ophthalmic complications || id:finn-b-E4_DM2OPTH	order Verrucomicrobiales id.4030	Inverse variance weighted	11	-0.0370833	0.156666	0.812888	-0.344149	0.269983	0.963596	0.708823	1.30994	0.984757
ebi-a-GCST90017108	finn-b-E4_DM2OPTH	Type 2 diabetes with ophthalmic complications || id:finn-b-E4_DM2OPTH	order Verrucomicrobiales id.4030	MR Egger	11	0.285093	0.523155	0.59903	-0.740291	1.31048	1.32989	0.476975	3.70795	0.984757
ebi-a-GCST90017108	finn-b-E4_DM2OPTH	Type 2 diabetes with ophthalmic complications || id:finn-b-E4_DM2OPTH	order Verrucomicrobiales id.4030	Weighted median	11	-0.0388447	0.21687	0.857848	-0.46391	0.386221	0.9619	0.62882	1.47141	0.984757
ebi-a-GCST90017109	finn-b-E4_DM2OPTH	Type 2 diabetes with ophthalmic complications || id:finn-b-E4_DM2OPTH	order Victivallales id.2254	Inverse variance weighted	8	-0.101352	0.119894	0.397918	-0.336345	0.133641	0.903615	0.714377	1.14298	0.984757
ebi-a-GCST90017109	finn-b-E4_DM2OPTH	Type 2 diabetes with ophthalmic complications || id:finn-b-E4_DM2OPTH	order Victivallales id.2254	MR Egger	8	-0.476367	0.425999	0.306229	-1.31133	0.358591	0.621035	0.269463	1.43131	0.984757
ebi-a-GCST90017109	finn-b-E4_DM2OPTH	Type 2 diabetes with ophthalmic complications || id:finn-b-E4_DM2OPTH	order Victivallales id.2254	Weighted median	8	-0.0662722	0.155917	0.670801	-0.371869	0.239324	0.935876	0.689445	1.27039	0.984757
ebi-a-GCST90017110	finn-b-E4_DM2OPTH	Type 2 diabetes with ophthalmic complications || id:finn-b-E4_DM2OPTH	phylum Actinobacteria id.400	Inverse variance weighted	15	-0.163577	0.164259	0.319321	-0.485524	0.158369	0.849101	0.615375	1.1716	0.984757
ebi-a-GCST90017110	finn-b-E4_DM2OPTH	Type 2 diabetes with ophthalmic complications || id:finn-b-E4_DM2OPTH	phylum Actinobacteria id.400	MR Egger	15	-0.189016	0.695752	0.790141	-1.55269	1.17466	0.827773	0.211678	3.23703	0.984757
ebi-a-GCST90017110	finn-b-E4_DM2OPTH	Type 2 diabetes with ophthalmic complications || id:finn-b-E4_DM2OPTH	phylum Actinobacteria id.400	Weighted median	15	-0.157057	0.214477	0.463998	-0.577433	0.263318	0.854655	0.561337	1.30124	0.984757
ebi-a-GCST90017111	finn-b-E4_DM2OPTH	Type 2 diabetes with ophthalmic complications || id:finn-b-E4_DM2OPTH	phylum Bacteroidetes id.905	Inverse variance weighted	11	0.0960453	0.192837	0.618438	-0.281915	0.474005	1.10081	0.754338	1.60642	0.984757
ebi-a-GCST90017111	finn-b-E4_DM2OPTH	Type 2 diabetes with ophthalmic complications || id:finn-b-E4_DM2OPTH	phylum Bacteroidetes id.905	MR Egger	11	0.105224	0.43841	0.815698	-0.75406	0.964507	1.11096	0.470453	2.62349	0.984757
ebi-a-GCST90017111	finn-b-E4_DM2OPTH	Type 2 diabetes with ophthalmic complications || id:finn-b-E4_DM2OPTH	phylum Bacteroidetes id.905	Weighted median	11	0.156396	0.256749	0.542431	-0.346832	0.659624	1.16929	0.706924	1.93407	0.984757
ebi-a-GCST90017112	finn-b-E4_DM2OPTH	Type 2 diabetes with ophthalmic complications || id:finn-b-E4_DM2OPTH	phylum Cyanobacteria id.1500	Inverse variance weighted	8	0.0674929	0.215919	0.754596	-0.355708	0.490694	1.06982	0.700677	1.63345	0.984757
ebi-a-GCST90017112	finn-b-E4_DM2OPTH	Type 2 diabetes with ophthalmic complications || id:finn-b-E4_DM2OPTH	phylum Cyanobacteria id.1500	MR Egger	8	-0.756452	0.749871	0.352018	-2.2262	0.713294	0.469329	0.107938	2.0407	0.984757
ebi-a-GCST90017112	finn-b-E4_DM2OPTH	Type 2 diabetes with ophthalmic complications || id:finn-b-E4_DM2OPTH	phylum Cyanobacteria id.1500	Weighted median	8	-0.0733004	0.198733	0.712248	-0.462817	0.316217	0.929322	0.629508	1.37193	0.984757
ebi-a-GCST90017113	finn-b-E4_DM2OPTH	Type 2 diabetes with ophthalmic complications || id:finn-b-E4_DM2OPTH	phylum Euryarchaeota id.55	Inverse variance weighted	12	-0.0755439	0.0944128	0.423627	-0.260593	0.109505	0.927239	0.770595	1.11573	0.984757
ebi-a-GCST90017113	finn-b-E4_DM2OPTH	Type 2 diabetes with ophthalmic complications || id:finn-b-E4_DM2OPTH	phylum Euryarchaeota id.55	MR Egger	12	0.403898	0.409818	0.347597	-0.399346	1.20714	1.49765	0.670759	3.34391	0.984757
ebi-a-GCST90017113	finn-b-E4_DM2OPTH	Type 2 diabetes with ophthalmic complications || id:finn-b-E4_DM2OPTH	phylum Euryarchaeota id.55	Weighted median	12	-0.0836042	0.12641	0.508373	-0.331368	0.164159	0.919795	0.717941	1.1784	0.984757
ebi-a-GCST90017114	finn-b-E4_DM2OPTH	Type 2 diabetes with ophthalmic complications || id:finn-b-E4_DM2OPTH	phylum Firmicutes id.1672	Inverse variance weighted	15	-0.161633	0.153852	0.293452	-0.463183	0.139916	0.850753	0.629278	1.15018	0.984757
ebi-a-GCST90017114	finn-b-E4_DM2OPTH	Type 2 diabetes with ophthalmic complications || id:finn-b-E4_DM2OPTH	phylum Firmicutes id.1672	MR Egger	15	0.0284908	0.365585	0.939069	-0.688056	0.745038	1.0289	0.502552	2.10652	0.984757
ebi-a-GCST90017114	finn-b-E4_DM2OPTH	Type 2 diabetes with ophthalmic complications || id:finn-b-E4_DM2OPTH	phylum Firmicutes id.1672	Weighted median	15	-0.0417227	0.214529	0.845796	-0.462199	0.378753	0.959136	0.629897	1.46046	0.984757
ebi-a-GCST90017115	finn-b-E4_DM2OPTH	Type 2 diabetes with ophthalmic complications || id:finn-b-E4_DM2OPTH	phylum Lentisphaerae id.2238	Inverse variance weighted	9	-0.103531	0.112284	0.356504	-0.323607	0.116545	0.901648	0.723534	1.12361	0.984757
ebi-a-GCST90017115	finn-b-E4_DM2OPTH	Type 2 diabetes with ophthalmic complications || id:finn-b-E4_DM2OPTH	phylum Lentisphaerae id.2238	MR Egger	9	-0.488011	0.427082	0.290751	-1.32509	0.349071	0.613846	0.265778	1.41775	0.984757
ebi-a-GCST90017115	finn-b-E4_DM2OPTH	Type 2 diabetes with ophthalmic complications || id:finn-b-E4_DM2OPTH	phylum Lentisphaerae id.2238	Weighted median	9	-0.114627	0.146425	0.433724	-0.40162	0.172366	0.891699	0.669235	1.18811	0.984757
ebi-a-GCST90017116	finn-b-E4_DM2OPTH	Type 2 diabetes with ophthalmic complications || id:finn-b-E4_DM2OPTH	phylum Proteobacteria id.2375	Inverse variance weighted	12	0.119576	0.183828	0.515383	-0.240726	0.479878	1.12702	0.786057	1.61588	0.984757
ebi-a-GCST90017116	finn-b-E4_DM2OPTH	Type 2 diabetes with ophthalmic complications || id:finn-b-E4_DM2OPTH	phylum Proteobacteria id.2375	MR Egger	12	0.445399	0.524909	0.415994	-0.583422	1.47422	1.56111	0.557986	4.36763	0.984757
ebi-a-GCST90017116	finn-b-E4_DM2OPTH	Type 2 diabetes with ophthalmic complications || id:finn-b-E4_DM2OPTH	phylum Proteobacteria id.2375	Weighted median	12	0.268159	0.240382	0.264613	-0.20299	0.739308	1.30756	0.816287	2.09449	0.984757
ebi-a-GCST90017117	finn-b-E4_DM2OPTH	Type 2 diabetes with ophthalmic complications || id:finn-b-E4_DM2OPTH	phylum Tenericutes id.3919	Inverse variance weighted	12	0.128448	0.194808	0.509668	-0.253377	0.510272	1.13706	0.776175	1.66574	0.984757
ebi-a-GCST90017117	finn-b-E4_DM2OPTH	Type 2 diabetes with ophthalmic complications || id:finn-b-E4_DM2OPTH	phylum Tenericutes id.3919	MR Egger	12	0.579659	0.675644	0.411019	-0.744604	1.90392	1.78543	0.474922	6.71217	0.984757
ebi-a-GCST90017117	finn-b-E4_DM2OPTH	Type 2 diabetes with ophthalmic complications || id:finn-b-E4_DM2OPTH	phylum Tenericutes id.3919	Weighted median	12	0.313987	0.215347	0.144827	-0.108093	0.736067	1.36887	0.897544	2.08771	0.984757
ebi-a-GCST90017118	finn-b-E4_DM2OPTH	Type 2 diabetes with ophthalmic complications || id:finn-b-E4_DM2OPTH	phylum Verrucomicrobia id.3982	Inverse variance weighted	12	-0.0565379	0.148518	0.703441	-0.347634	0.234558	0.945031	0.706358	1.26435	0.984757
ebi-a-GCST90017118	finn-b-E4_DM2OPTH	Type 2 diabetes with ophthalmic complications || id:finn-b-E4_DM2OPTH	phylum Verrucomicrobia id.3982	MR Egger	12	0.365994	0.388457	0.368308	-0.395382	1.12737	1.44195	0.673423	3.08752	0.984757
ebi-a-GCST90017118	finn-b-E4_DM2OPTH	Type 2 diabetes with ophthalmic complications || id:finn-b-E4_DM2OPTH	phylum Verrucomicrobia id.3982	Weighted median	12	0.083078	0.210683	0.693339	-0.32986	0.496016	1.08663	0.719025	1.64217	0.984757
ebi-a-GCST90017016	finn-b-E4_DM2OPTH	Type 2 diabetes with ophthalmic complications || id:finn-b-E4_DM2OPTH	genus Howardella id.2000	Inverse variance weighted	9	-0.00390561	0.114016	0.972674	-0.227378	0.219566	0.996102	0.79662	1.24554	0.99147
ebi-a-GCST90016909	finn-b-E4_DM2OPTH	Type 2 diabetes with ophthalmic complications || id:finn-b-E4_DM2OPTH	class Alphaproteobacteria id.2379	Weighted median	7	0.00635994	0.268609	0.98111	-0.520114	0.532834	1.00638	0.594453	1.70375	0.991802
ebi-a-GCST90016943	finn-b-E4_DM2OPTH	Type 2 diabetes with ophthalmic complications || id:finn-b-E4_DM2OPTH	family Oxalobacteraceae id.2966	MR Egger	14	0.00941389	0.350872	0.979036	-0.678295	0.697123	1.00946	0.507481	2.00797	0.991802
ebi-a-GCST90016998	finn-b-E4_DM2OPTH	Type 2 diabetes with ophthalmic complications || id:finn-b-E4_DM2OPTH	genus Eubacterium eligens group id.14372	Weighted median	6	0.00596877	0.297033	0.983968	-0.576216	0.588153	1.00599	0.562021	1.80066	0.991802
ebi-a-GCST90017005	finn-b-E4_DM2OPTH	Type 2 diabetes with ophthalmic complications || id:finn-b-E4_DM2OPTH	genus Eubacterium ventriosum group id.11341	Inverse variance weighted	15	0.00327273	0.156006	0.983263	-0.302499	0.309045	1.00328	0.738969	1.36212	0.991802
ebi-a-GCST90017027	finn-b-E4_DM2OPTH	Type 2 diabetes with ophthalmic complications || id:finn-b-E4_DM2OPTH	genus Lachnospiraceae UCG008 id.11328	Inverse variance weighted	11	-0.00318822	0.158413	0.983943	-0.313678	0.307302	0.996817	0.730754	1.35975	0.991802
ebi-a-GCST90017035	finn-b-E4_DM2OPTH	Type 2 diabetes with ophthalmic complications || id:finn-b-E4_DM2OPTH	genus Olsenella id.822	MR Egger	10	0.00731316	0.296015	0.980895	-0.572877	0.587503	1.00734	0.563901	1.79949	0.991802
ebi-a-GCST90017075	finn-b-E4_DM2OPTH	Type 2 diabetes with ophthalmic complications || id:finn-b-E4_DM2OPTH	genus Tyzzerella3 id.11335	Weighted median	13	0.00338415	0.142869	0.981102	-0.276639	0.283407	1.00339	0.758328	1.32765	0.991802
ebi-a-GCST90016924	finn-b-E4_DM2OPTH	Type 2 diabetes with ophthalmic complications || id:finn-b-E4_DM2OPTH	family Acidaminococcaceae id.2166	MR Egger	7	0.00419289	0.547684	0.994188	-1.06927	1.07765	1.0042	0.34326	2.93778	0.997339
ebi-a-GCST90016935	finn-b-E4_DM2OPTH	Type 2 diabetes with ophthalmic complications || id:finn-b-E4_DM2OPTH	family Desulfovibrionaceae id.3169	Inverse variance weighted	10	0.00126241	0.171985	0.994143	-0.335828	0.338353	1.00126	0.714746	1.40264	0.997339
ebi-a-GCST90017036	finn-b-E4_DM2OPTH	Type 2 diabetes with ophthalmic complications || id:finn-b-E4_DM2OPTH	genus Oscillibacter id.2063	Weighted median	13	0.0014529	0.186603	0.993788	-0.364289	0.367195	1.00145	0.69469	1.44368	0.997339
ebi-a-GCST90017017	finn-b-E4_DM2OPTH	Type 2 diabetes with ophthalmic complications || id:finn-b-E4_DM2OPTH	genus Hungatella id.11306	MR Egger	5	-0.00653213	1.51282	0.996826	-2.97167	2.9586	0.993489	0.0512179	19.271	0.998403
ebi-a-GCST90017059	finn-b-E4_DM2OPTH	Type 2 diabetes with ophthalmic complications || id:finn-b-E4_DM2OPTH	genus Ruminococcaceae UCG011 id.11368	Weighted median	8	0.000165194	0.128972	0.998978	-0.252619	0.252949	1.00017	0.776764	1.28782	0.998978

## Sheet: Supplementary table 2
Retinopathy SNPs
SNP	effect_allele.outcome	other_allele.outcome	beta.outcome	se.outcome	pval.outcome	outcome	eaf.outcome	id.outcome
rs114873521	C	T	-0.0353	0.0635	0.577801	Type 2 diabetes with ophthalmic complications || id:finn-b-E4_DM2OPTH	0.07322	finn-b-E4_DM2OPTH
rs76671854	C	G	-0.0437	0.0498	0.3803	Type 2 diabetes with ophthalmic complications || id:finn-b-E4_DM2OPTH	0.1246	finn-b-E4_DM2OPTH
rs56210598	C	G	-0.0119	0.0357	0.7395	Type 2 diabetes with ophthalmic complications || id:finn-b-E4_DM2OPTH	0.3159	finn-b-E4_DM2OPTH
rs3800154	A	C	0.026	0.0372	0.4841	Type 2 diabetes with ophthalmic complications || id:finn-b-E4_DM2OPTH	0.264	finn-b-E4_DM2OPTH
rs6909981	C	T	0.0014	0.05	0.978	Type 2 diabetes with ophthalmic complications || id:finn-b-E4_DM2OPTH	0.1217	finn-b-E4_DM2OPTH
rs9345168	A	C	0.0048	0.0329	0.8831	Type 2 diabetes with ophthalmic complications || id:finn-b-E4_DM2OPTH	0.5581	finn-b-E4_DM2OPTH
rs7742829	C	T	-0.0421	0.033	0.2019	Type 2 diabetes with ophthalmic complications || id:finn-b-E4_DM2OPTH	0.4366	finn-b-E4_DM2OPTH
rs9500080	C	T	0.0243	0.0433	0.5752	Type 2 diabetes with ophthalmic complications || id:finn-b-E4_DM2OPTH	0.1714	finn-b-E4_DM2OPTH
rs73592673	A	T	0.0683	0.0492	0.1648	Type 2 diabetes with ophthalmic complications || id:finn-b-E4_DM2OPTH	0.1328	finn-b-E4_DM2OPTH
rs57340348	T	C	0.085	0.0411	0.0387704	Type 2 diabetes with ophthalmic complications || id:finn-b-E4_DM2OPTH	0.2015	finn-b-E4_DM2OPTH
rs329182	T	C	0.0113	0.044	0.7969	Type 2 diabetes with ophthalmic complications || id:finn-b-E4_DM2OPTH	0.1604	finn-b-E4_DM2OPTH
rs80309088	G	A	-0.0287	0.0501	0.5665	Type 2 diabetes with ophthalmic complications || id:finn-b-E4_DM2OPTH	0.1187	finn-b-E4_DM2OPTH
rs62430350	T	C	-0.0588	0.0868	0.4979	Type 2 diabetes with ophthalmic complications || id:finn-b-E4_DM2OPTH	0.03666	finn-b-E4_DM2OPTH
rs761624	G	C	0.0121	0.0356	0.733199	Type 2 diabetes with ophthalmic complications || id:finn-b-E4_DM2OPTH	0.6991	finn-b-E4_DM2OPTH
rs7766680	G	C	-0.0183	0.0392	0.639599	Type 2 diabetes with ophthalmic complications || id:finn-b-E4_DM2OPTH	0.225	finn-b-E4_DM2OPTH
rs6958419	C	T	0.0298	0.0327	0.3613	Type 2 diabetes with ophthalmic complications || id:finn-b-E4_DM2OPTH	0.4649	finn-b-E4_DM2OPTH
rs2248146	T	C	0.0201	0.0341	0.5554	Type 2 diabetes with ophthalmic complications || id:finn-b-E4_DM2OPTH	0.3444	finn-b-E4_DM2OPTH
rs9490822	C	T	-0.025	0.0329	0.4471	Type 2 diabetes with ophthalmic complications || id:finn-b-E4_DM2OPTH	0.4512	finn-b-E4_DM2OPTH
rs11730038	G	A	-0.019	0.0359	0.596901	Type 2 diabetes with ophthalmic complications || id:finn-b-E4_DM2OPTH	0.2927	finn-b-E4_DM2OPTH
rs6923842	T	C	0.0096	0.0516	0.853	Type 2 diabetes with ophthalmic complications || id:finn-b-E4_DM2OPTH	0.1157	finn-b-E4_DM2OPTH
rs11769002	G	A	-0.011	0.0331	0.7406	Type 2 diabetes with ophthalmic complications || id:finn-b-E4_DM2OPTH	0.4151	finn-b-E4_DM2OPTH
rs2686790	C	T	-0.0792	0.0459	0.0843704	Type 2 diabetes with ophthalmic complications || id:finn-b-E4_DM2OPTH	0.8528	finn-b-E4_DM2OPTH
rs1135612	G	A	-0.0168	0.0401	0.674899	Type 2 diabetes with ophthalmic complications || id:finn-b-E4_DM2OPTH	0.2114	finn-b-E4_DM2OPTH
rs13231526	C	A	0.0714	0.0606	0.2388	Type 2 diabetes with ophthalmic complications || id:finn-b-E4_DM2OPTH	0.07993	finn-b-E4_DM2OPTH
rs2944282	T	C	0.0105	0.0365	0.773101	Type 2 diabetes with ophthalmic complications || id:finn-b-E4_DM2OPTH	0.279	finn-b-E4_DM2OPTH
rs2713349	T	A	-0.031	0.0358	0.3862	Type 2 diabetes with ophthalmic complications || id:finn-b-E4_DM2OPTH	0.703	finn-b-E4_DM2OPTH
rs34928225	T	C	0.0577	0.0559	0.3022	Type 2 diabetes with ophthalmic complications || id:finn-b-E4_DM2OPTH	0.09313	finn-b-E4_DM2OPTH
rs1007475	G	T	-0.0589	0.0367	0.1083	Type 2 diabetes with ophthalmic complications || id:finn-b-E4_DM2OPTH	0.2772	finn-b-E4_DM2OPTH
rs75987356	G	A	-0.0358	0.0624	0.5662	Type 2 diabetes with ophthalmic complications || id:finn-b-E4_DM2OPTH	0.07836	finn-b-E4_DM2OPTH
rs3768491	G	A	0.0246	0.0361	0.4952	Type 2 diabetes with ophthalmic complications || id:finn-b-E4_DM2OPTH	0.712	finn-b-E4_DM2OPTH
rs12136548	C	T	0.0644	0.0358	0.0723303	Type 2 diabetes with ophthalmic complications || id:finn-b-E4_DM2OPTH	0.2867	finn-b-E4_DM2OPTH
rs9919338	G	C	0.0427	0.0329	0.1941	Type 2 diabetes with ophthalmic complications || id:finn-b-E4_DM2OPTH	0.438	finn-b-E4_DM2OPTH
rs111373036	A	G	-0.0715	0.0467	0.1252	Type 2 diabetes with ophthalmic complications || id:finn-b-E4_DM2OPTH	0.1422	finn-b-E4_DM2OPTH
rs6692542	G	A	-0.006	0.0342	0.8612	Type 2 diabetes with ophthalmic complications || id:finn-b-E4_DM2OPTH	0.635	finn-b-E4_DM2OPTH
rs80319214	C	G	-0.0331	0.063	0.5986	Type 2 diabetes with ophthalmic complications || id:finn-b-E4_DM2OPTH	0.07538	finn-b-E4_DM2OPTH
rs79656633	T	C	-0.0664	0.0548	0.2256	Type 2 diabetes with ophthalmic complications || id:finn-b-E4_DM2OPTH	0.1009	finn-b-E4_DM2OPTH
rs3860225	A	G	-0.0982	0.0557	0.0775497	Type 2 diabetes with ophthalmic complications || id:finn-b-E4_DM2OPTH	0.09052	finn-b-E4_DM2OPTH
rs9428102	A	G	0.0369	0.0394	0.3494	Type 2 diabetes with ophthalmic complications || id:finn-b-E4_DM2OPTH	0.2172	finn-b-E4_DM2OPTH
rs11809762	G	A	0.0298	0.0414	0.4708	Type 2 diabetes with ophthalmic complications || id:finn-b-E4_DM2OPTH	0.1916	finn-b-E4_DM2OPTH
rs2265670	C	G	-0.0113	0.0327	0.7289	Type 2 diabetes with ophthalmic complications || id:finn-b-E4_DM2OPTH	0.5345	finn-b-E4_DM2OPTH
rs11811696	T	C	0.029	0.0593	0.6256	Type 2 diabetes with ophthalmic complications || id:finn-b-E4_DM2OPTH	0.08225	finn-b-E4_DM2OPTH
rs10495392	T	C	0.114	0.0624	0.0677501	Type 2 diabetes with ophthalmic complications || id:finn-b-E4_DM2OPTH	0.9266	finn-b-E4_DM2OPTH
rs12747809	A	G	0.0548	0.0362	0.1297	Type 2 diabetes with ophthalmic complications || id:finn-b-E4_DM2OPTH	0.7184	finn-b-E4_DM2OPTH
rs16840310	G	A	0.0266	0.0333	0.4234	Type 2 diabetes with ophthalmic complications || id:finn-b-E4_DM2OPTH	0.5691	finn-b-E4_DM2OPTH
rs61852452	G	C	0.0945	0.0531	0.0749894	Type 2 diabetes with ophthalmic complications || id:finn-b-E4_DM2OPTH	0.106	finn-b-E4_DM2OPTH
rs78250280	G	A	0.0016	0.0472	0.973	Type 2 diabetes with ophthalmic complications || id:finn-b-E4_DM2OPTH	0.1421	finn-b-E4_DM2OPTH
rs61806997	T	C	-0.0051	0.045	0.9107	Type 2 diabetes with ophthalmic complications || id:finn-b-E4_DM2OPTH	0.1583	finn-b-E4_DM2OPTH
rs57872228	C	T	0.1324	0.0506	0.00880197	Type 2 diabetes with ophthalmic complications || id:finn-b-E4_DM2OPTH	0.1167	finn-b-E4_DM2OPTH
rs28479800	A	T	0.0521	0.0526	0.3215	Type 2 diabetes with ophthalmic complications || id:finn-b-E4_DM2OPTH	0.8876	finn-b-E4_DM2OPTH
rs6890185	C	T	-0.0393	0.0348	0.2588	Type 2 diabetes with ophthalmic complications || id:finn-b-E4_DM2OPTH	0.6752	finn-b-E4_DM2OPTH
rs1397793	A	G	-0.0212	0.0358	0.554201	Type 2 diabetes with ophthalmic complications || id:finn-b-E4_DM2OPTH	0.6905	finn-b-E4_DM2OPTH
rs2221441	G	C	0.0422	0.0329	0.1988	Type 2 diabetes with ophthalmic complications || id:finn-b-E4_DM2OPTH	0.499	finn-b-E4_DM2OPTH
rs40656	C	T	-0.0132	0.041	0.747699	Type 2 diabetes with ophthalmic complications || id:finn-b-E4_DM2OPTH	0.206	finn-b-E4_DM2OPTH
rs1153990	A	G	-0.028	0.0353	0.4278	Type 2 diabetes with ophthalmic complications || id:finn-b-E4_DM2OPTH	0.3148	finn-b-E4_DM2OPTH
rs1304512	G	A	0.0484	0.0369	0.19	Type 2 diabetes with ophthalmic complications || id:finn-b-E4_DM2OPTH	0.2717	finn-b-E4_DM2OPTH
rs13394391	C	T	-0.0535	0.0452	0.236	Type 2 diabetes with ophthalmic complications || id:finn-b-E4_DM2OPTH	0.1542	finn-b-E4_DM2OPTH
rs76973485	G	T	-0.0927	0.0834	0.266	Type 2 diabetes with ophthalmic complications || id:finn-b-E4_DM2OPTH	0.04066	finn-b-E4_DM2OPTH
rs6795673	C	T	0.0322	0.0325	0.3222	Type 2 diabetes with ophthalmic complications || id:finn-b-E4_DM2OPTH	0.4777	finn-b-E4_DM2OPTH
rs78155913	T	A	0.0655	0.07	0.3492	Type 2 diabetes with ophthalmic complications || id:finn-b-E4_DM2OPTH	0.0569	finn-b-E4_DM2OPTH
rs6445851	A	G	0.0325	0.0337	0.3348	Type 2 diabetes with ophthalmic complications || id:finn-b-E4_DM2OPTH	0.6265	finn-b-E4_DM2OPTH
rs2366421	T	A	0.0153	0.0426	0.7199	Type 2 diabetes with ophthalmic complications || id:finn-b-E4_DM2OPTH	0.1795	finn-b-E4_DM2OPTH
rs12638227	C	G	0.0031	0.0333	0.9255	Type 2 diabetes with ophthalmic complications || id:finn-b-E4_DM2OPTH	0.4204	finn-b-E4_DM2OPTH
rs922773	C	T	0.0516	0.0545	0.3434	Type 2 diabetes with ophthalmic complications || id:finn-b-E4_DM2OPTH	0.1013	finn-b-E4_DM2OPTH
rs4677103	A	G	0.0129	0.043	0.7635	Type 2 diabetes with ophthalmic complications || id:finn-b-E4_DM2OPTH	0.1812	finn-b-E4_DM2OPTH
rs4928024	G	A	0.0471	0.0426	0.2688	Type 2 diabetes with ophthalmic complications || id:finn-b-E4_DM2OPTH	0.8148	finn-b-E4_DM2OPTH
rs17380632	A	T	-0.0428	0.0386	0.267	Type 2 diabetes with ophthalmic complications || id:finn-b-E4_DM2OPTH	0.2329	finn-b-E4_DM2OPTH
rs11720857	C	T	-0.0145	0.0429	0.7349	Type 2 diabetes with ophthalmic complications || id:finn-b-E4_DM2OPTH	0.1753	finn-b-E4_DM2OPTH
rs12986628	T	C	-0.0212	0.0413	0.6069	Type 2 diabetes with ophthalmic complications || id:finn-b-E4_DM2OPTH	0.8071	finn-b-E4_DM2OPTH
rs4685827	T	C	0.0027	0.0383	0.9431	Type 2 diabetes with ophthalmic complications || id:finn-b-E4_DM2OPTH	0.2414	finn-b-E4_DM2OPTH
rs345219	G	T	0.0151	0.033	0.6482	Type 2 diabetes with ophthalmic complications || id:finn-b-E4_DM2OPTH	0.5295	finn-b-E4_DM2OPTH
rs9864379	T	C	-0.0688	0.0464	0.138	Type 2 diabetes with ophthalmic complications || id:finn-b-E4_DM2OPTH	0.1496	finn-b-E4_DM2OPTH
rs2278540	G	A	-0.0436	0.0341	0.2006	Type 2 diabetes with ophthalmic complications || id:finn-b-E4_DM2OPTH	0.3637	finn-b-E4_DM2OPTH
rs114244418	C	G	-0.0694	0.0835	0.4055	Type 2 diabetes with ophthalmic complications || id:finn-b-E4_DM2OPTH	0.0404	finn-b-E4_DM2OPTH
rs12731	A	G	0.0292	0.0335	0.3824	Type 2 diabetes with ophthalmic complications || id:finn-b-E4_DM2OPTH	0.3799	finn-b-E4_DM2OPTH
rs2240542	C	T	0.0337	0.0372	0.3651	Type 2 diabetes with ophthalmic complications || id:finn-b-E4_DM2OPTH	0.265	finn-b-E4_DM2OPTH
rs75101789	C	T	0.0923	0.0576	0.1088	Type 2 diabetes with ophthalmic complications || id:finn-b-E4_DM2OPTH	0.08724	finn-b-E4_DM2OPTH
rs147475196	A	G	0.0149	0.0533	0.7795	Type 2 diabetes with ophthalmic complications || id:finn-b-E4_DM2OPTH	0.107	finn-b-E4_DM2OPTH
rs9833771	C	T	-0.0022	0.0328	0.9477	Type 2 diabetes with ophthalmic complications || id:finn-b-E4_DM2OPTH	0.4817	finn-b-E4_DM2OPTH
rs12618201	A	G	-0.0407	0.0329	0.2157	Type 2 diabetes with ophthalmic complications || id:finn-b-E4_DM2OPTH	0.4417	finn-b-E4_DM2OPTH
rs78383039	T	C	-0.0854	0.0833	0.305	Type 2 diabetes with ophthalmic complications || id:finn-b-E4_DM2OPTH	0.04105	finn-b-E4_DM2OPTH
rs16866406	A	G	-0.077	0.0452	0.0882795	Type 2 diabetes with ophthalmic complications || id:finn-b-E4_DM2OPTH	0.1527	finn-b-E4_DM2OPTH
rs62181700	G	A	-0.0111	0.0378	0.769501	Type 2 diabetes with ophthalmic complications || id:finn-b-E4_DM2OPTH	0.2455	finn-b-E4_DM2OPTH
rs76898927	G	A	-0.0766	0.073	0.2936	Type 2 diabetes with ophthalmic complications || id:finn-b-E4_DM2OPTH	0.05383	finn-b-E4_DM2OPTH
rs12512971	A	C	0.0691	0.0608	0.2562	Type 2 diabetes with ophthalmic complications || id:finn-b-E4_DM2OPTH	0.07876	finn-b-E4_DM2OPTH
rs2175069	G	A	0.0021	0.0337	0.951	Type 2 diabetes with ophthalmic complications || id:finn-b-E4_DM2OPTH	0.6268	finn-b-E4_DM2OPTH
rs12485353	G	A	-0.0373	0.038	0.3256	Type 2 diabetes with ophthalmic complications || id:finn-b-E4_DM2OPTH	0.2483	finn-b-E4_DM2OPTH
rs55888705	A	G	0.021	0.0362	0.561399	Type 2 diabetes with ophthalmic complications || id:finn-b-E4_DM2OPTH	0.2815	finn-b-E4_DM2OPTH
rs76001613	C	G	-0.0238	0.0661	0.7186	Type 2 diabetes with ophthalmic complications || id:finn-b-E4_DM2OPTH	0.06825	finn-b-E4_DM2OPTH
rs7693984	G	A	-0.033	0.0796	0.6781	Type 2 diabetes with ophthalmic complications || id:finn-b-E4_DM2OPTH	0.0443	finn-b-E4_DM2OPTH
rs73199919	T	C	-0.0376	0.0741	0.611899	Type 2 diabetes with ophthalmic complications || id:finn-b-E4_DM2OPTH	0.04946	finn-b-E4_DM2OPTH
rs2159863	A	G	-0.0316	0.0422	0.4547	Type 2 diabetes with ophthalmic complications || id:finn-b-E4_DM2OPTH	0.1807	finn-b-E4_DM2OPTH
rs73802842	C	A	0.0031	0.0386	0.9365	Type 2 diabetes with ophthalmic complications || id:finn-b-E4_DM2OPTH	0.2393	finn-b-E4_DM2OPTH
rs10031059	C	T	-0.003	0.0385	0.9374	Type 2 diabetes with ophthalmic complications || id:finn-b-E4_DM2OPTH	0.7647	finn-b-E4_DM2OPTH
rs4697572	A	G	0.0323	0.0408	0.4285	Type 2 diabetes with ophthalmic complications || id:finn-b-E4_DM2OPTH	0.1991	finn-b-E4_DM2OPTH
rs2973294	G	T	-0.003	0.0332	0.9276	Type 2 diabetes with ophthalmic complications || id:finn-b-E4_DM2OPTH	0.4145	finn-b-E4_DM2OPTH
rs11736617	G	A	-0.0501	0.0721	0.487401	Type 2 diabetes with ophthalmic complications || id:finn-b-E4_DM2OPTH	0.05541	finn-b-E4_DM2OPTH
rs7629954	A	G	-0.0111	0.0785	0.8877	Type 2 diabetes with ophthalmic complications || id:finn-b-E4_DM2OPTH	0.04534	finn-b-E4_DM2OPTH
rs2862811	C	T	0.0173	0.0356	0.627401	Type 2 diabetes with ophthalmic complications || id:finn-b-E4_DM2OPTH	0.6989	finn-b-E4_DM2OPTH
rs1549633	A	C	0.021	0.0511	0.6811	Type 2 diabetes with ophthalmic complications || id:finn-b-E4_DM2OPTH	0.1157	finn-b-E4_DM2OPTH
rs17582787	A	G	0.0376	0.0439	0.392	Type 2 diabetes with ophthalmic complications || id:finn-b-E4_DM2OPTH	0.1647	finn-b-E4_DM2OPTH
rs2726805	A	G	-0.0088	0.0332	0.791199	Type 2 diabetes with ophthalmic complications || id:finn-b-E4_DM2OPTH	0.4707	finn-b-E4_DM2OPTH
rs1899291	T	C	0.0228	0.045	0.612099	Type 2 diabetes with ophthalmic complications || id:finn-b-E4_DM2OPTH	0.8417	finn-b-E4_DM2OPTH
rs7573569	T	C	-0.0573	0.068	0.4	Type 2 diabetes with ophthalmic complications || id:finn-b-E4_DM2OPTH	0.06097	finn-b-E4_DM2OPTH
rs16851659	G	C	0.0051	0.0343	0.8812	Type 2 diabetes with ophthalmic complications || id:finn-b-E4_DM2OPTH	0.3403	finn-b-E4_DM2OPTH
rs4364940	A	G	-0.0104	0.0354	0.768599	Type 2 diabetes with ophthalmic complications || id:finn-b-E4_DM2OPTH	0.3058	finn-b-E4_DM2OPTH
rs73002572	G	C	0.0128	0.0517	0.8041	Type 2 diabetes with ophthalmic complications || id:finn-b-E4_DM2OPTH	0.1169	finn-b-E4_DM2OPTH
rs11684166	A	G	0.0171	0.0431	0.692	Type 2 diabetes with ophthalmic complications || id:finn-b-E4_DM2OPTH	0.1767	finn-b-E4_DM2OPTH
rs1897399	G	A	-0.0099	0.0367	0.7865	Type 2 diabetes with ophthalmic complications || id:finn-b-E4_DM2OPTH	0.7286	finn-b-E4_DM2OPTH
rs72819830	A	G	-0.1259	0.0996	0.2062	Type 2 diabetes with ophthalmic complications || id:finn-b-E4_DM2OPTH	0.02834	finn-b-E4_DM2OPTH
rs342302	A	G	0.1006	0.0476	0.0344199	Type 2 diabetes with ophthalmic complications || id:finn-b-E4_DM2OPTH	0.138	finn-b-E4_DM2OPTH
rs12537781	T	C	0.0185	0.0381	0.627899	Type 2 diabetes with ophthalmic complications || id:finn-b-E4_DM2OPTH	0.2377	finn-b-E4_DM2OPTH
rs10782329	C	T	0.0058	0.0354	0.8694	Type 2 diabetes with ophthalmic complications || id:finn-b-E4_DM2OPTH	0.3103	finn-b-E4_DM2OPTH
rs550843	T	C	-0.0078	0.0368	0.8315	Type 2 diabetes with ophthalmic complications || id:finn-b-E4_DM2OPTH	0.2821	finn-b-E4_DM2OPTH
rs4731451	G	A	-0.0218	0.035	0.534399	Type 2 diabetes with ophthalmic complications || id:finn-b-E4_DM2OPTH	0.3161	finn-b-E4_DM2OPTH
rs62478070	T	G	0.0195	0.1038	0.851	Type 2 diabetes with ophthalmic complications || id:finn-b-E4_DM2OPTH	0.02576	finn-b-E4_DM2OPTH
rs2733072	G	A	-0.0605	0.0328	0.0653401	Type 2 diabetes with ophthalmic complications || id:finn-b-E4_DM2OPTH	0.5028	finn-b-E4_DM2OPTH
rs66714985	A	C	0.092	0.0534	0.0846798	Type 2 diabetes with ophthalmic complications || id:finn-b-E4_DM2OPTH	0.1011	finn-b-E4_DM2OPTH
rs2267739	G	C	0.0398	0.0521	0.4445	Type 2 diabetes with ophthalmic complications || id:finn-b-E4_DM2OPTH	0.1175	finn-b-E4_DM2OPTH
rs17156849	G	A	-0.0246	0.0691	0.722	Type 2 diabetes with ophthalmic complications || id:finn-b-E4_DM2OPTH	0.05932	finn-b-E4_DM2OPTH
rs4723021	T	C	0.1169	0.0661	0.0772503	Type 2 diabetes with ophthalmic complications || id:finn-b-E4_DM2OPTH	0.06771	finn-b-E4_DM2OPTH
rs62414802	C	T	-0.0234	0.0377	0.5346	Type 2 diabetes with ophthalmic complications || id:finn-b-E4_DM2OPTH	0.2494	finn-b-E4_DM2OPTH
rs9382510	C	T	0.041	0.037	0.2686	Type 2 diabetes with ophthalmic complications || id:finn-b-E4_DM2OPTH	0.2651	finn-b-E4_DM2OPTH
rs6934519	C	T	0.0253	0.0373	0.4976	Type 2 diabetes with ophthalmic complications || id:finn-b-E4_DM2OPTH	0.2569	finn-b-E4_DM2OPTH
rs34583783	G	T	0.0778	0.0682	0.2544	Type 2 diabetes with ophthalmic complications || id:finn-b-E4_DM2OPTH	0.06041	finn-b-E4_DM2OPTH
rs6901560	C	G	0.0797	0.0417	0.0560596	Type 2 diabetes with ophthalmic complications || id:finn-b-E4_DM2OPTH	0.1881	finn-b-E4_DM2OPTH
rs1492620	T	C	0.0327	0.0489	0.5034	Type 2 diabetes with ophthalmic complications || id:finn-b-E4_DM2OPTH	0.1309	finn-b-E4_DM2OPTH
rs9348442	C	T	-0.0652	0.0489	0.1823	Type 2 diabetes with ophthalmic complications || id:finn-b-E4_DM2OPTH	0.1266	finn-b-E4_DM2OPTH
rs2495052	A	G	-0.0703	0.0464	0.1294	Type 2 diabetes with ophthalmic complications || id:finn-b-E4_DM2OPTH	0.1484	finn-b-E4_DM2OPTH
rs16861661	G	A	-0.0099	0.0658	0.8809	Type 2 diabetes with ophthalmic complications || id:finn-b-E4_DM2OPTH	0.06667	finn-b-E4_DM2OPTH
rs112205261	T	C	-0.0855	0.0604	0.1564	Type 2 diabetes with ophthalmic complications || id:finn-b-E4_DM2OPTH	0.08142	finn-b-E4_DM2OPTH
rs10803434	A	T	-0.0184	0.0327	0.5726	Type 2 diabetes with ophthalmic complications || id:finn-b-E4_DM2OPTH	0.4745	finn-b-E4_DM2OPTH
rs550351	A	C	0.0491	0.0328	0.1352	Type 2 diabetes with ophthalmic complications || id:finn-b-E4_DM2OPTH	0.4247	finn-b-E4_DM2OPTH
rs11207728	A	G	0.0238	0.0443	0.5904	Type 2 diabetes with ophthalmic complications || id:finn-b-E4_DM2OPTH	0.837	finn-b-E4_DM2OPTH
rs12566890	T	G	0.0846	0.0488	0.0828896	Type 2 diabetes with ophthalmic complications || id:finn-b-E4_DM2OPTH	0.1318	finn-b-E4_DM2OPTH
rs12031543	T	C	0.027	0.0479	0.5732	Type 2 diabetes with ophthalmic complications || id:finn-b-E4_DM2OPTH	0.1386	finn-b-E4_DM2OPTH
rs954878	A	G	0.0052	0.0339	0.8782	Type 2 diabetes with ophthalmic complications || id:finn-b-E4_DM2OPTH	0.3726	finn-b-E4_DM2OPTH
rs9426434	T	C	0.0202	0.0344	0.5567	Type 2 diabetes with ophthalmic complications || id:finn-b-E4_DM2OPTH	0.3506	finn-b-E4_DM2OPTH
rs61779334	G	C	-0.0252	0.0554	0.6495	Type 2 diabetes with ophthalmic complications || id:finn-b-E4_DM2OPTH	0.09783	finn-b-E4_DM2OPTH
rs61779207	G	A	-0.0331	0.0393	0.4	Type 2 diabetes with ophthalmic complications || id:finn-b-E4_DM2OPTH	0.2236	finn-b-E4_DM2OPTH
rs72714493	A	G	-0.025	0.0458	0.5852	Type 2 diabetes with ophthalmic complications || id:finn-b-E4_DM2OPTH	0.1523	finn-b-E4_DM2OPTH
rs12567789	G	A	-0.0188	0.0479	0.6943	Type 2 diabetes with ophthalmic complications || id:finn-b-E4_DM2OPTH	0.136	finn-b-E4_DM2OPTH
rs17474256	G	A	-0.0201	0.0551	0.715	Type 2 diabetes with ophthalmic complications || id:finn-b-E4_DM2OPTH	0.09771	finn-b-E4_DM2OPTH
rs12989336	G	A	0.0296	0.0363	0.4149	Type 2 diabetes with ophthalmic complications || id:finn-b-E4_DM2OPTH	0.2803	finn-b-E4_DM2OPTH
rs61702987	T	C	-0.0279	0.0523	0.5935	Type 2 diabetes with ophthalmic complications || id:finn-b-E4_DM2OPTH	0.1093	finn-b-E4_DM2OPTH
rs74919520	G	A	-0.0192	0.0524	0.7146	Type 2 diabetes with ophthalmic complications || id:finn-b-E4_DM2OPTH	0.1075	finn-b-E4_DM2OPTH
rs2054133	A	G	0.0335	0.0341	0.3257	Type 2 diabetes with ophthalmic complications || id:finn-b-E4_DM2OPTH	0.6344	finn-b-E4_DM2OPTH
rs17043785	T	C	0.044	0.0577	0.446	Type 2 diabetes with ophthalmic complications || id:finn-b-E4_DM2OPTH	0.08829	finn-b-E4_DM2OPTH
rs72809222	T	C	-0.0533	0.0401	0.1837	Type 2 diabetes with ophthalmic complications || id:finn-b-E4_DM2OPTH	0.2117	finn-b-E4_DM2OPTH
rs985416	T	C	0.0991	0.0423	0.01907	Type 2 diabetes with ophthalmic complications || id:finn-b-E4_DM2OPTH	0.8197	finn-b-E4_DM2OPTH
rs1520207	T	C	-0.0324	0.0328	0.3234	Type 2 diabetes with ophthalmic complications || id:finn-b-E4_DM2OPTH	0.501	finn-b-E4_DM2OPTH
rs56069061	G	A	-0.0308	0.0652	0.6368	Type 2 diabetes with ophthalmic complications || id:finn-b-E4_DM2OPTH	0.06812	finn-b-E4_DM2OPTH
rs62285313	A	G	0.0277	0.0549	0.613501	Type 2 diabetes with ophthalmic complications || id:finn-b-E4_DM2OPTH	0.09821	finn-b-E4_DM2OPTH
rs751183	C	T	-0.062	0.0424	0.1432	Type 2 diabetes with ophthalmic complications || id:finn-b-E4_DM2OPTH	0.8195	finn-b-E4_DM2OPTH
rs10158360	T	G	0.0509	0.0337	0.1314	Type 2 diabetes with ophthalmic complications || id:finn-b-E4_DM2OPTH	0.382	finn-b-E4_DM2OPTH
rs12078956	C	G	0.0066	0.0527	0.9005	Type 2 diabetes with ophthalmic complications || id:finn-b-E4_DM2OPTH	0.11	finn-b-E4_DM2OPTH
rs76724913	T	G	-0.0359	0.0559	0.521	Type 2 diabetes with ophthalmic complications || id:finn-b-E4_DM2OPTH	0.09758	finn-b-E4_DM2OPTH
rs143694765	T	C	0.0087	0.0541	0.8717	Type 2 diabetes with ophthalmic complications || id:finn-b-E4_DM2OPTH	0.1026	finn-b-E4_DM2OPTH
rs12078156	C	T	0.0147	0.0399	0.713001	Type 2 diabetes with ophthalmic complications || id:finn-b-E4_DM2OPTH	0.2264	finn-b-E4_DM2OPTH
rs6660520	G	A	0.0088	0.0368	0.8114	Type 2 diabetes with ophthalmic complications || id:finn-b-E4_DM2OPTH	0.7289	finn-b-E4_DM2OPTH
rs16863365	A	G	0.0516	0.0773	0.5044	Type 2 diabetes with ophthalmic complications || id:finn-b-E4_DM2OPTH	0.04718	finn-b-E4_DM2OPTH
rs12693845	C	T	-0.0135	0.0338	0.6891	Type 2 diabetes with ophthalmic complications || id:finn-b-E4_DM2OPTH	0.4108	finn-b-E4_DM2OPTH
rs2191834	T	G	-0.0439	0.0382	0.2504	Type 2 diabetes with ophthalmic complications || id:finn-b-E4_DM2OPTH	0.7604	finn-b-E4_DM2OPTH
rs12996055	A	C	-0.0218	0.0371	0.5572	Type 2 diabetes with ophthalmic complications || id:finn-b-E4_DM2OPTH	0.2682	finn-b-E4_DM2OPTH
rs439810	C	G	0.0281	0.0348	0.4192	Type 2 diabetes with ophthalmic complications || id:finn-b-E4_DM2OPTH	0.6709	finn-b-E4_DM2OPTH
rs62157625	T	C	0.0392	0.0505	0.4371	Type 2 diabetes with ophthalmic complications || id:finn-b-E4_DM2OPTH	0.1251	finn-b-E4_DM2OPTH
rs13417181	T	C	-0.0369	0.0393	0.3468	Type 2 diabetes with ophthalmic complications || id:finn-b-E4_DM2OPTH	0.2605	finn-b-E4_DM2OPTH
rs149744580	A	G	0.0461	0.0728	0.5262	Type 2 diabetes with ophthalmic complications || id:finn-b-E4_DM2OPTH	0.05331	finn-b-E4_DM2OPTH
rs78613526	G	A	-0.0644	0.0757	0.3947	Type 2 diabetes with ophthalmic complications || id:finn-b-E4_DM2OPTH	0.05244	finn-b-E4_DM2OPTH
rs11126423	T	C	-0.0165	0.0575	0.773701	Type 2 diabetes with ophthalmic complications || id:finn-b-E4_DM2OPTH	0.9059	finn-b-E4_DM2OPTH
rs6815608	C	T	0.0001	0.045	0.9989	Type 2 diabetes with ophthalmic complications || id:finn-b-E4_DM2OPTH	0.8482	finn-b-E4_DM2OPTH
rs10461257	A	G	-0.0037	0.0348	0.9152	Type 2 diabetes with ophthalmic complications || id:finn-b-E4_DM2OPTH	0.3516	finn-b-E4_DM2OPTH
rs10857328	T	A	-0.068	0.0362	0.0602199	Type 2 diabetes with ophthalmic complications || id:finn-b-E4_DM2OPTH	0.2838	finn-b-E4_DM2OPTH
rs13128780	T	C	0.0284	0.0417	0.4957	Type 2 diabetes with ophthalmic complications || id:finn-b-E4_DM2OPTH	0.1883	finn-b-E4_DM2OPTH
rs7631304	G	A	-0.0121	0.0459	0.7931	Type 2 diabetes with ophthalmic complications || id:finn-b-E4_DM2OPTH	0.149	finn-b-E4_DM2OPTH
rs11720390	G	A	-0.0733	0.0688	0.2867	Type 2 diabetes with ophthalmic complications || id:finn-b-E4_DM2OPTH	0.06177	finn-b-E4_DM2OPTH
rs6762473	A	C	-0.047	0.0343	0.171	Type 2 diabetes with ophthalmic complications || id:finn-b-E4_DM2OPTH	0.6596	finn-b-E4_DM2OPTH
rs6806351	T	C	-0.0387	0.0397	0.3298	Type 2 diabetes with ophthalmic complications || id:finn-b-E4_DM2OPTH	0.2189	finn-b-E4_DM2OPTH
rs2276760	A	G	-0.0277	0.0382	0.4673	Type 2 diabetes with ophthalmic complications || id:finn-b-E4_DM2OPTH	0.2392	finn-b-E4_DM2OPTH
rs1426266	C	T	-0.0384	0.0368	0.2976	Type 2 diabetes with ophthalmic complications || id:finn-b-E4_DM2OPTH	0.7276	finn-b-E4_DM2OPTH
rs7675045	A	T	0.0086	0.0327	0.7938	Type 2 diabetes with ophthalmic complications || id:finn-b-E4_DM2OPTH	0.4685	finn-b-E4_DM2OPTH
rs2702387	G	A	-0.0183	0.0332	0.5829	Type 2 diabetes with ophthalmic complications || id:finn-b-E4_DM2OPTH	0.5954	finn-b-E4_DM2OPTH
rs17074066	T	C	-0.0433	0.1157	0.7083	Type 2 diabetes with ophthalmic complications || id:finn-b-E4_DM2OPTH	0.02037	finn-b-E4_DM2OPTH
rs73849225	T	C	-0.019	0.0591	0.747901	Type 2 diabetes with ophthalmic complications || id:finn-b-E4_DM2OPTH	0.08211	finn-b-E4_DM2OPTH
rs10517600	G	T	-0.0152	0.0335	0.649999	Type 2 diabetes with ophthalmic complications || id:finn-b-E4_DM2OPTH	0.3815	finn-b-E4_DM2OPTH
rs12642039	C	T	-0.0121	0.0339	0.720701	Type 2 diabetes with ophthalmic complications || id:finn-b-E4_DM2OPTH	0.637	finn-b-E4_DM2OPTH
rs17000015	A	T	-0.0165	0.0365	0.649999	Type 2 diabetes with ophthalmic complications || id:finn-b-E4_DM2OPTH	0.2756	finn-b-E4_DM2OPTH
rs10904722	C	T	-0.0658	0.0381	0.0838398	Type 2 diabetes with ophthalmic complications || id:finn-b-E4_DM2OPTH	0.2387	finn-b-E4_DM2OPTH
rs2047242	A	G	-0.071	0.0388	0.0674404	Type 2 diabetes with ophthalmic complications || id:finn-b-E4_DM2OPTH	0.2308	finn-b-E4_DM2OPTH
rs80083040	T	G	0.1801	0.0801	0.0245703	Type 2 diabetes with ophthalmic complications || id:finn-b-E4_DM2OPTH	0.04431	finn-b-E4_DM2OPTH
rs12781711	C	T	-0.0188	0.0375	0.616601	Type 2 diabetes with ophthalmic complications || id:finn-b-E4_DM2OPTH	0.25	finn-b-E4_DM2OPTH
rs2644213	A	G	-0.0059	0.0353	0.8678	Type 2 diabetes with ophthalmic complications || id:finn-b-E4_DM2OPTH	0.6941	finn-b-E4_DM2OPTH
rs142855850	A	G	-0.0392	0.0555	0.48	Type 2 diabetes with ophthalmic complications || id:finn-b-E4_DM2OPTH	0.09818	finn-b-E4_DM2OPTH
rs11146701	A	G	-0.0047	0.0432	0.9134	Type 2 diabetes with ophthalmic complications || id:finn-b-E4_DM2OPTH	0.3427	finn-b-E4_DM2OPTH
rs10827477	A	G	0.0449	0.0343	0.1903	Type 2 diabetes with ophthalmic complications || id:finn-b-E4_DM2OPTH	0.3517	finn-b-E4_DM2OPTH
rs10899911	A	G	0.0415	0.0386	0.2819	Type 2 diabetes with ophthalmic complications || id:finn-b-E4_DM2OPTH	0.2354	finn-b-E4_DM2OPTH
rs112102233	A	G	0.0636	0.0772	0.4101	Type 2 diabetes with ophthalmic complications || id:finn-b-E4_DM2OPTH	0.04679	finn-b-E4_DM2OPTH
rs11250875	T	C	-0.031	0.0398	0.4357	Type 2 diabetes with ophthalmic complications || id:finn-b-E4_DM2OPTH	0.2138	finn-b-E4_DM2OPTH
rs7077363	G	A	0.0102	0.0444	0.8176	Type 2 diabetes with ophthalmic complications || id:finn-b-E4_DM2OPTH	0.1626	finn-b-E4_DM2OPTH
rs118170811	A	G	0.0449	0.0959	0.639699	Type 2 diabetes with ophthalmic complications || id:finn-b-E4_DM2OPTH	0.03073	finn-b-E4_DM2OPTH
rs59427698	A	G	0.0072	0.0418	0.8629	Type 2 diabetes with ophthalmic complications || id:finn-b-E4_DM2OPTH	0.1899	finn-b-E4_DM2OPTH
rs2482038	C	A	0.0015	0.0333	0.9652	Type 2 diabetes with ophthalmic complications || id:finn-b-E4_DM2OPTH	0.402	finn-b-E4_DM2OPTH
rs4748237	G	C	-0.0517	0.0329	0.1154	Type 2 diabetes with ophthalmic complications || id:finn-b-E4_DM2OPTH	0.4355	finn-b-E4_DM2OPTH
rs61841503	G	A	0.084	0.0488	0.0851707	Type 2 diabetes with ophthalmic complications || id:finn-b-E4_DM2OPTH	0.1297	finn-b-E4_DM2OPTH
rs78521377	C	T	0.104	0.0941	0.2689	Type 2 diabetes with ophthalmic complications || id:finn-b-E4_DM2OPTH	0.03026	finn-b-E4_DM2OPTH
rs111229068	A	T	0.0353	0.0606	0.559899	Type 2 diabetes with ophthalmic complications || id:finn-b-E4_DM2OPTH	0.07925	finn-b-E4_DM2OPTH
rs11030569	A	T	-0.0446	0.0491	0.3631	Type 2 diabetes with ophthalmic complications || id:finn-b-E4_DM2OPTH	0.1278	finn-b-E4_DM2OPTH
rs4146653	G	A	0.0175	0.0471	0.709499	Type 2 diabetes with ophthalmic complications || id:finn-b-E4_DM2OPTH	0.1417	finn-b-E4_DM2OPTH
rs58236560	G	T	0.0488	0.0503	0.3319	Type 2 diabetes with ophthalmic complications || id:finn-b-E4_DM2OPTH	0.1208	finn-b-E4_DM2OPTH
rs78056098	G	T	0.0549	0.0341	0.1074	Type 2 diabetes with ophthalmic complications || id:finn-b-E4_DM2OPTH	0.3551	finn-b-E4_DM2OPTH
rs3862635	C	T	0.0492	0.0565	0.3839	Type 2 diabetes with ophthalmic complications || id:finn-b-E4_DM2OPTH	0.09096	finn-b-E4_DM2OPTH
rs11841382	G	T	0.0164	0.0591	0.781601	Type 2 diabetes with ophthalmic complications || id:finn-b-E4_DM2OPTH	0.0833	finn-b-E4_DM2OPTH
rs55773148	G	A	-0.0301	0.0721	0.676401	Type 2 diabetes with ophthalmic complications || id:finn-b-E4_DM2OPTH	0.05304	finn-b-E4_DM2OPTH
rs2846589	T	G	0.02	0.0335	0.551001	Type 2 diabetes with ophthalmic complications || id:finn-b-E4_DM2OPTH	0.5758	finn-b-E4_DM2OPTH
rs59663348	G	A	0.0157	0.0378	0.678	Type 2 diabetes with ophthalmic complications || id:finn-b-E4_DM2OPTH	0.2463	finn-b-E4_DM2OPTH
rs61267978	T	C	0.0097	0.0501	0.8471	Type 2 diabetes with ophthalmic complications || id:finn-b-E4_DM2OPTH	0.1215	finn-b-E4_DM2OPTH
rs12886051	G	C	-0.02	0.0357	0.574399	Type 2 diabetes with ophthalmic complications || id:finn-b-E4_DM2OPTH	0.2962	finn-b-E4_DM2OPTH
rs72671304	T	C	-0.0449	0.0628	0.4748	Type 2 diabetes with ophthalmic complications || id:finn-b-E4_DM2OPTH	0.07404	finn-b-E4_DM2OPTH
rs918449	G	A	0.0566	0.064	0.377	Type 2 diabetes with ophthalmic complications || id:finn-b-E4_DM2OPTH	0.928	finn-b-E4_DM2OPTH
rs7249614	G	A	-0.0505	0.0336	0.1327	Type 2 diabetes with ophthalmic complications || id:finn-b-E4_DM2OPTH	0.6089	finn-b-E4_DM2OPTH
rs8113760	G	A	-0.0194	0.0356	0.5852	Type 2 diabetes with ophthalmic complications || id:finn-b-E4_DM2OPTH	0.3104	finn-b-E4_DM2OPTH
rs62200412	C	T	0.0295	0.0379	0.4373	Type 2 diabetes with ophthalmic complications || id:finn-b-E4_DM2OPTH	0.262	finn-b-E4_DM2OPTH
rs167879	T	C	-0.1076	0.0461	0.01963	Type 2 diabetes with ophthalmic complications || id:finn-b-E4_DM2OPTH	0.8528	finn-b-E4_DM2OPTH
rs139730	G	C	0.0007	0.0381	0.9846	Type 2 diabetes with ophthalmic complications || id:finn-b-E4_DM2OPTH	0.2531	finn-b-E4_DM2OPTH
rs739151	G	C	0.0103	0.0328	0.7535	Type 2 diabetes with ophthalmic complications || id:finn-b-E4_DM2OPTH	0.4842	finn-b-E4_DM2OPTH
rs2200429	A	G	0.018	0.0549	0.742699	Type 2 diabetes with ophthalmic complications || id:finn-b-E4_DM2OPTH	0.09845	finn-b-E4_DM2OPTH
rs2590913	A	G	0.0014	0.0754	0.9856	Type 2 diabetes with ophthalmic complications || id:finn-b-E4_DM2OPTH	0.9472	finn-b-E4_DM2OPTH
rs9529719	C	T	-0.0652	0.0349	0.0614398	Type 2 diabetes with ophthalmic complications || id:finn-b-E4_DM2OPTH	0.6759	finn-b-E4_DM2OPTH
rs4885016	C	T	-0.0022	0.048	0.9637	Type 2 diabetes with ophthalmic complications || id:finn-b-E4_DM2OPTH	0.8653	finn-b-E4_DM2OPTH
rs1929743	T	C	0.0186	0.0344	0.5884	Type 2 diabetes with ophthalmic complications || id:finn-b-E4_DM2OPTH	0.3361	finn-b-E4_DM2OPTH
rs9602779	A	C	0.0099	0.0381	0.7949	Type 2 diabetes with ophthalmic complications || id:finn-b-E4_DM2OPTH	0.2417	finn-b-E4_DM2OPTH
rs9542068	T	C	0.0387	0.0346	0.2633	Type 2 diabetes with ophthalmic complications || id:finn-b-E4_DM2OPTH	0.335	finn-b-E4_DM2OPTH
rs77702691	A	G	0.0351	0.0571	0.5381	Type 2 diabetes with ophthalmic complications || id:finn-b-E4_DM2OPTH	0.08922	finn-b-E4_DM2OPTH
rs77681628	C	T	-0.0298	0.0597	0.6175	Type 2 diabetes with ophthalmic complications || id:finn-b-E4_DM2OPTH	0.08208	finn-b-E4_DM2OPTH
rs73165080	T	A	-0.0132	0.0815	0.871	Type 2 diabetes with ophthalmic complications || id:finn-b-E4_DM2OPTH	0.04221	finn-b-E4_DM2OPTH
rs75091807	G	T	-0.0961	0.0683	0.1592	Type 2 diabetes with ophthalmic complications || id:finn-b-E4_DM2OPTH	0.06243	finn-b-E4_DM2OPTH
rs9574096	A	T	0.0002	0.0337	0.9942	Type 2 diabetes with ophthalmic complications || id:finn-b-E4_DM2OPTH	0.3701	finn-b-E4_DM2OPTH
rs6563550	T	C	0.0057	0.0605	0.9244	Type 2 diabetes with ophthalmic complications || id:finn-b-E4_DM2OPTH	0.0785	finn-b-E4_DM2OPTH
rs9565219	T	A	-0.0066	0.0331	0.8426	Type 2 diabetes with ophthalmic complications || id:finn-b-E4_DM2OPTH	0.4166	finn-b-E4_DM2OPTH
rs2585520	G	T	0.0784	0.0837	0.3492	Type 2 diabetes with ophthalmic complications || id:finn-b-E4_DM2OPTH	0.03848	finn-b-E4_DM2OPTH
rs7322849	T	C	0.0038	0.0574	0.9471	Type 2 diabetes with ophthalmic complications || id:finn-b-E4_DM2OPTH	0.09213	finn-b-E4_DM2OPTH
rs1384962	G	A	0.047	0.0352	0.1816	Type 2 diabetes with ophthalmic complications || id:finn-b-E4_DM2OPTH	0.6778	finn-b-E4_DM2OPTH
rs73331712	T	C	-0.0056	0.0825	0.9454	Type 2 diabetes with ophthalmic complications || id:finn-b-E4_DM2OPTH	0.04143	finn-b-E4_DM2OPTH
rs11108500	A	G	0.1262	0.0585	0.0310199	Type 2 diabetes with ophthalmic complications || id:finn-b-E4_DM2OPTH	0.08794	finn-b-E4_DM2OPTH
rs74603314	T	C	0.0782	0.083	0.3466	Type 2 diabetes with ophthalmic complications || id:finn-b-E4_DM2OPTH	0.04024	finn-b-E4_DM2OPTH
rs13258851	A	G	-0.0863	0.0469	0.0655707	Type 2 diabetes with ophthalmic complications || id:finn-b-E4_DM2OPTH	0.1413	finn-b-E4_DM2OPTH
rs11783695	G	T	0.0066	0.0447	0.8823	Type 2 diabetes with ophthalmic complications || id:finn-b-E4_DM2OPTH	0.1591	finn-b-E4_DM2OPTH
rs10809135	C	T	-0.019	0.0333	0.567799	Type 2 diabetes with ophthalmic complications || id:finn-b-E4_DM2OPTH	0.5571	finn-b-E4_DM2OPTH
rs6474958	G	A	-0.0018	0.0352	0.9594	Type 2 diabetes with ophthalmic complications || id:finn-b-E4_DM2OPTH	0.6912	finn-b-E4_DM2OPTH
rs117452796	A	G	-0.0471	0.095	0.62	Type 2 diabetes with ophthalmic complications || id:finn-b-E4_DM2OPTH	0.03151	finn-b-E4_DM2OPTH
rs10965428	C	A	-0.0888	0.0711	0.2117	Type 2 diabetes with ophthalmic complications || id:finn-b-E4_DM2OPTH	0.05672	finn-b-E4_DM2OPTH
rs2482516	C	T	0.0282	0.0392	0.4723	Type 2 diabetes with ophthalmic complications || id:finn-b-E4_DM2OPTH	0.2262	finn-b-E4_DM2OPTH
rs113593397	A	G	0.0266	0.0558	0.633299	Type 2 diabetes with ophthalmic complications || id:finn-b-E4_DM2OPTH	0.09571	finn-b-E4_DM2OPTH
rs116151565	A	G	0.0587	0.0503	0.2432	Type 2 diabetes with ophthalmic complications || id:finn-b-E4_DM2OPTH	0.1228	finn-b-E4_DM2OPTH
rs77034621	T	G	-0.1881	0.1264	0.1369	Type 2 diabetes with ophthalmic complications || id:finn-b-E4_DM2OPTH	0.01685	finn-b-E4_DM2OPTH
rs60178956	G	A	0.0348	0.039	0.372	Type 2 diabetes with ophthalmic complications || id:finn-b-E4_DM2OPTH	0.2268	finn-b-E4_DM2OPTH
rs72676854	T	C	0.0491	0.0736	0.5041	Type 2 diabetes with ophthalmic complications || id:finn-b-E4_DM2OPTH	0.05303	finn-b-E4_DM2OPTH
rs10098492	T	C	-0.0699	0.0696	0.3155	Type 2 diabetes with ophthalmic complications || id:finn-b-E4_DM2OPTH	0.05705	finn-b-E4_DM2OPTH
rs4506202	G	A	0.0147	0.0328	0.654201	Type 2 diabetes with ophthalmic complications || id:finn-b-E4_DM2OPTH	0.4681	finn-b-E4_DM2OPTH
rs62504403	C	T	-0.081	0.0413	0.0498506	Type 2 diabetes with ophthalmic complications || id:finn-b-E4_DM2OPTH	0.1955	finn-b-E4_DM2OPTH
rs2730183	G	A	0.0487	0.0332	0.1428	Type 2 diabetes with ophthalmic complications || id:finn-b-E4_DM2OPTH	0.3984	finn-b-E4_DM2OPTH
rs2206482	T	G	-0.0491	0.0335	0.1422	Type 2 diabetes with ophthalmic complications || id:finn-b-E4_DM2OPTH	0.3961	finn-b-E4_DM2OPTH
rs6092149	A	T	0.0325	0.0331	0.3265	Type 2 diabetes with ophthalmic complications || id:finn-b-E4_DM2OPTH	0.4215	finn-b-E4_DM2OPTH
rs6071435	T	A	0.0206	0.0338	0.5427	Type 2 diabetes with ophthalmic complications || id:finn-b-E4_DM2OPTH	0.3746	finn-b-E4_DM2OPTH
rs941682	G	A	-0.0071	0.0366	0.8466	Type 2 diabetes with ophthalmic complications || id:finn-b-E4_DM2OPTH	0.2737	finn-b-E4_DM2OPTH
rs10424197	A	G	-0.0417	0.0377	0.2683	Type 2 diabetes with ophthalmic complications || id:finn-b-E4_DM2OPTH	0.7432	finn-b-E4_DM2OPTH
rs12463378	A	G	-0.03	0.0358	0.4024	Type 2 diabetes with ophthalmic complications || id:finn-b-E4_DM2OPTH	0.3021	finn-b-E4_DM2OPTH
rs5994253	A	G	-0.0555	0.047	0.2373	Type 2 diabetes with ophthalmic complications || id:finn-b-E4_DM2OPTH	0.1416	finn-b-E4_DM2OPTH
rs7247191	T	C	0.1278	0.0545	0.01911	Type 2 diabetes with ophthalmic complications || id:finn-b-E4_DM2OPTH	0.09946	finn-b-E4_DM2OPTH
rs6116753	G	A	0.017	0.0423	0.6884	Type 2 diabetes with ophthalmic complications || id:finn-b-E4_DM2OPTH	0.178	finn-b-E4_DM2OPTH
rs6000536	C	T	-0.0365	0.0436	0.4031	Type 2 diabetes with ophthalmic complications || id:finn-b-E4_DM2OPTH	0.1689	finn-b-E4_DM2OPTH
rs117271932	A	G	0.0349	0.0708	0.6223	Type 2 diabetes with ophthalmic complications || id:finn-b-E4_DM2OPTH	0.05665	finn-b-E4_DM2OPTH
rs11700976	C	A	-0.0483	0.0327	0.1395	Type 2 diabetes with ophthalmic complications || id:finn-b-E4_DM2OPTH	0.4931	finn-b-E4_DM2OPTH
rs67561917	A	G	0.0308	0.0424	0.4677	Type 2 diabetes with ophthalmic complications || id:finn-b-E4_DM2OPTH	0.1823	finn-b-E4_DM2OPTH
rs992074	T	C	-0.1501	0.1121	0.1806	Type 2 diabetes with ophthalmic complications || id:finn-b-E4_DM2OPTH	0.9772	finn-b-E4_DM2OPTH
rs34619204	G	A	0.0719	0.0428	0.0928496	Type 2 diabetes with ophthalmic complications || id:finn-b-E4_DM2OPTH	0.1735	finn-b-E4_DM2OPTH
rs36021379	A	G	-0.0284	0.045	0.5281	Type 2 diabetes with ophthalmic complications || id:finn-b-E4_DM2OPTH	0.1589	finn-b-E4_DM2OPTH
rs2223081	A	G	-0.0355	0.0363	0.329	Type 2 diabetes with ophthalmic complications || id:finn-b-E4_DM2OPTH	0.716	finn-b-E4_DM2OPTH
rs1864685	A	C	0.008	0.0332	0.81	Type 2 diabetes with ophthalmic complications || id:finn-b-E4_DM2OPTH	0.4063	finn-b-E4_DM2OPTH
rs4793307	C	T	-0.0137	0.0383	0.721601	Type 2 diabetes with ophthalmic complications || id:finn-b-E4_DM2OPTH	0.2398	finn-b-E4_DM2OPTH
rs112040820	A	G	-0.0239	0.0373	0.5222	Type 2 diabetes with ophthalmic complications || id:finn-b-E4_DM2OPTH	0.2611	finn-b-E4_DM2OPTH
rs4798126	G	A	0.0189	0.0413	0.6476	Type 2 diabetes with ophthalmic complications || id:finn-b-E4_DM2OPTH	0.1972	finn-b-E4_DM2OPTH
rs2156611	T	C	-0.0317	0.0325	0.3287	Type 2 diabetes with ophthalmic complications || id:finn-b-E4_DM2OPTH	0.5012	finn-b-E4_DM2OPTH
rs9958960	G	A	0.0175	0.0452	0.698101	Type 2 diabetes with ophthalmic complications || id:finn-b-E4_DM2OPTH	0.1539	finn-b-E4_DM2OPTH
rs7240324	T	G	0.0062	0.0381	0.8718	Type 2 diabetes with ophthalmic complications || id:finn-b-E4_DM2OPTH	0.2457	finn-b-E4_DM2OPTH
rs7237249	C	T	-0.019	0.0417	0.649101	Type 2 diabetes with ophthalmic complications || id:finn-b-E4_DM2OPTH	0.1881	finn-b-E4_DM2OPTH
rs34757988	G	C	0.0105	0.0335	0.7535	Type 2 diabetes with ophthalmic complications || id:finn-b-E4_DM2OPTH	0.3898	finn-b-E4_DM2OPTH
rs75819860	T	A	0.0778	0.0522	0.1366	Type 2 diabetes with ophthalmic complications || id:finn-b-E4_DM2OPTH	0.1143	finn-b-E4_DM2OPTH
rs111509883	T	C	-0.0117	0.0535	0.8264	Type 2 diabetes with ophthalmic complications || id:finn-b-E4_DM2OPTH	0.1111	finn-b-E4_DM2OPTH
rs504442	T	G	0.0054	0.0533	0.9191	Type 2 diabetes with ophthalmic complications || id:finn-b-E4_DM2OPTH	0.1049	finn-b-E4_DM2OPTH
rs139749	C	T	-0.0115	0.0346	0.739399	Type 2 diabetes with ophthalmic complications || id:finn-b-E4_DM2OPTH	0.3421	finn-b-E4_DM2OPTH
rs56970041	T	G	0.0335	0.0682	0.6234	Type 2 diabetes with ophthalmic complications || id:finn-b-E4_DM2OPTH	0.06105	finn-b-E4_DM2OPTH
rs10147907	T	G	-0.0585	0.0615	0.341	Type 2 diabetes with ophthalmic complications || id:finn-b-E4_DM2OPTH	0.07883	finn-b-E4_DM2OPTH
rs1044939	C	T	0.1471	0.0542	0.00664492	Type 2 diabetes with ophthalmic complications || id:finn-b-E4_DM2OPTH	0.0992	finn-b-E4_DM2OPTH
rs4383094	C	T	-0.029	0.0477	0.5431	Type 2 diabetes with ophthalmic complications || id:finn-b-E4_DM2OPTH	0.8577	finn-b-E4_DM2OPTH
rs62020470	A	G	0.0636	0.0427	0.1367	Type 2 diabetes with ophthalmic complications || id:finn-b-E4_DM2OPTH	0.1792	finn-b-E4_DM2OPTH
rs2034589	G	C	-0.0076	0.043	0.8596	Type 2 diabetes with ophthalmic complications || id:finn-b-E4_DM2OPTH	0.1789	finn-b-E4_DM2OPTH
rs16962433	A	T	0.065	0.0668	0.3307	Type 2 diabetes with ophthalmic complications || id:finn-b-E4_DM2OPTH	0.06331	finn-b-E4_DM2OPTH
rs4784055	T	C	0.0138	0.0742	0.8521	Type 2 diabetes with ophthalmic complications || id:finn-b-E4_DM2OPTH	0.05008	finn-b-E4_DM2OPTH
rs78222136	G	C	-0.0957	0.0573	0.0947109	Type 2 diabetes with ophthalmic complications || id:finn-b-E4_DM2OPTH	0.08822	finn-b-E4_DM2OPTH
rs112176119	C	T	-0.0017	0.0568	0.9765	Type 2 diabetes with ophthalmic complications || id:finn-b-E4_DM2OPTH	0.09208	finn-b-E4_DM2OPTH
rs11077359	C	T	0.0187	0.044	0.671301	Type 2 diabetes with ophthalmic complications || id:finn-b-E4_DM2OPTH	0.8299	finn-b-E4_DM2OPTH
rs28678345	T	C	-0.0026	0.0759	0.9726	Type 2 diabetes with ophthalmic complications || id:finn-b-E4_DM2OPTH	0.04887	finn-b-E4_DM2OPTH
rs4968431	G	T	0.0144	0.0342	0.674599	Type 2 diabetes with ophthalmic complications || id:finn-b-E4_DM2OPTH	0.3665	finn-b-E4_DM2OPTH
rs9900242	A	G	-0.0494	0.0343	0.1501	Type 2 diabetes with ophthalmic complications || id:finn-b-E4_DM2OPTH	0.3423	finn-b-E4_DM2OPTH
rs9938097	C	T	0.0681	0.0336	0.0427504	Type 2 diabetes with ophthalmic complications || id:finn-b-E4_DM2OPTH	0.6109	finn-b-E4_DM2OPTH
rs2930225	T	G	-0.0156	0.0388	0.688101	Type 2 diabetes with ophthalmic complications || id:finn-b-E4_DM2OPTH	0.7671	finn-b-E4_DM2OPTH
rs4583233	A	C	0.0172	0.0364	0.6367	Type 2 diabetes with ophthalmic complications || id:finn-b-E4_DM2OPTH	0.2883	finn-b-E4_DM2OPTH
rs7193937	C	G	0.0176	0.0343	0.6088	Type 2 diabetes with ophthalmic complications || id:finn-b-E4_DM2OPTH	0.6174	finn-b-E4_DM2OPTH
rs7193624	T	C	0.0067	0.0589	0.9088	Type 2 diabetes with ophthalmic complications || id:finn-b-E4_DM2OPTH	0.9168	finn-b-E4_DM2OPTH
rs12986312	T	G	-0.047	0.0359	0.1907	Type 2 diabetes with ophthalmic complications || id:finn-b-E4_DM2OPTH	0.2992	finn-b-E4_DM2OPTH
rs6007642	C	T	-0.0544	0.0396	0.17	Type 2 diabetes with ophthalmic complications || id:finn-b-E4_DM2OPTH	0.2243	finn-b-E4_DM2OPTH
rs79795896	A	G	0.1255	0.0765	0.101	Type 2 diabetes with ophthalmic complications || id:finn-b-E4_DM2OPTH	0.04642	finn-b-E4_DM2OPTH
rs630939	C	T	-0.0635	0.033	0.0540804	Type 2 diabetes with ophthalmic complications || id:finn-b-E4_DM2OPTH	0.452	finn-b-E4_DM2OPTH
rs1882878	A	G	0.0031	0.0357	0.9315	Type 2 diabetes with ophthalmic complications || id:finn-b-E4_DM2OPTH	0.2981	finn-b-E4_DM2OPTH
rs72700702	T	C	0.081	0.0516	0.1162	Type 2 diabetes with ophthalmic complications || id:finn-b-E4_DM2OPTH	0.1106	finn-b-E4_DM2OPTH
rs7155595	C	A	-0.0188	0.0358	0.6005	Type 2 diabetes with ophthalmic complications || id:finn-b-E4_DM2OPTH	0.3016	finn-b-E4_DM2OPTH
rs8028026	G	A	0.0034	0.0564	0.952	Type 2 diabetes with ophthalmic complications || id:finn-b-E4_DM2OPTH	0.9079	finn-b-E4_DM2OPTH
rs4247078	G	C	-0.0144	0.0333	0.6656	Type 2 diabetes with ophthalmic complications || id:finn-b-E4_DM2OPTH	0.6101	finn-b-E4_DM2OPTH
rs75242906	C	T	-0.1393	0.0596	0.01945	Type 2 diabetes with ophthalmic complications || id:finn-b-E4_DM2OPTH	0.0838	finn-b-E4_DM2OPTH
rs11630875	T	C	0.0287	0.049	0.5582	Type 2 diabetes with ophthalmic complications || id:finn-b-E4_DM2OPTH	0.127	finn-b-E4_DM2OPTH
rs8039785	G	T	-0.0503	0.0327	0.1233	Type 2 diabetes with ophthalmic complications || id:finn-b-E4_DM2OPTH	0.4904	finn-b-E4_DM2OPTH
rs4264350	T	C	0.0298	0.0328	0.3643	Type 2 diabetes with ophthalmic complications || id:finn-b-E4_DM2OPTH	0.46	finn-b-E4_DM2OPTH
rs1569853	T	C	-0.0393	0.0502	0.4333	Type 2 diabetes with ophthalmic complications || id:finn-b-E4_DM2OPTH	0.121	finn-b-E4_DM2OPTH
rs13207588	A	G	0.038	0.0418	0.3631	Type 2 diabetes with ophthalmic complications || id:finn-b-E4_DM2OPTH	0.1954	finn-b-E4_DM2OPTH
rs113006825	T	C	-0.0423	0.0402	0.2928	Type 2 diabetes with ophthalmic complications || id:finn-b-E4_DM2OPTH	0.2169	finn-b-E4_DM2OPTH
rs76528319	G	T	0.0692	0.0592	0.2431	Type 2 diabetes with ophthalmic complications || id:finn-b-E4_DM2OPTH	0.08232	finn-b-E4_DM2OPTH
rs3804326	A	G	0.0167	0.0751	0.8243	Type 2 diabetes with ophthalmic complications || id:finn-b-E4_DM2OPTH	0.0499	finn-b-E4_DM2OPTH
rs6489992	A	G	0.0355	0.0337	0.2929	Type 2 diabetes with ophthalmic complications || id:finn-b-E4_DM2OPTH	0.3716	finn-b-E4_DM2OPTH
rs67746927	C	G	0.0102	0.0333	0.758501	Type 2 diabetes with ophthalmic complications || id:finn-b-E4_DM2OPTH	0.5289	finn-b-E4_DM2OPTH
rs55719207	G	A	-0.0129	0.0336	0.701799	Type 2 diabetes with ophthalmic complications || id:finn-b-E4_DM2OPTH	0.4012	finn-b-E4_DM2OPTH
rs72714787	C	A	-0.1016	0.0486	0.0365704	Type 2 diabetes with ophthalmic complications || id:finn-b-E4_DM2OPTH	0.1312	finn-b-E4_DM2OPTH
rs6793291	A	C	-0.0049	0.0738	0.9471	Type 2 diabetes with ophthalmic complications || id:finn-b-E4_DM2OPTH	0.947	finn-b-E4_DM2OPTH
rs12894272	G	A	0.0411	0.0345	0.2331	Type 2 diabetes with ophthalmic complications || id:finn-b-E4_DM2OPTH	0.6629	finn-b-E4_DM2OPTH
rs1958519	T	A	0.0387	0.0328	0.2387	Type 2 diabetes with ophthalmic complications || id:finn-b-E4_DM2OPTH	0.4558	finn-b-E4_DM2OPTH
rs12147596	C	T	0.0314	0.0353	0.3738	Type 2 diabetes with ophthalmic complications || id:finn-b-E4_DM2OPTH	0.3159	finn-b-E4_DM2OPTH
rs1972694	T	A	0.0153	0.0426	0.7204	Type 2 diabetes with ophthalmic complications || id:finn-b-E4_DM2OPTH	0.1795	finn-b-E4_DM2OPTH
rs10140184	A	C	0.0401	0.0333	0.2284	Type 2 diabetes with ophthalmic complications || id:finn-b-E4_DM2OPTH	0.4736	finn-b-E4_DM2OPTH
rs7400877	C	T	0.0547	0.0397	0.1677	Type 2 diabetes with ophthalmic complications || id:finn-b-E4_DM2OPTH	0.786	finn-b-E4_DM2OPTH
rs74474130	T	G	0.0595	0.0894	0.5057	Type 2 diabetes with ophthalmic complications || id:finn-b-E4_DM2OPTH	0.03562	finn-b-E4_DM2OPTH
rs111810795	C	T	-0.1139	0.0551	0.0387302	Type 2 diabetes with ophthalmic complications || id:finn-b-E4_DM2OPTH	0.0978	finn-b-E4_DM2OPTH
rs2952251	G	A	0.0797	0.0425	0.0607393	Type 2 diabetes with ophthalmic complications || id:finn-b-E4_DM2OPTH	0.7708	finn-b-E4_DM2OPTH
rs74303178	T	C	0.0254	0.0351	0.4698	Type 2 diabetes with ophthalmic complications || id:finn-b-E4_DM2OPTH	0.3171	finn-b-E4_DM2OPTH
rs79585701	A	C	-0.0056	0.0468	0.9049	Type 2 diabetes with ophthalmic complications || id:finn-b-E4_DM2OPTH	0.1414	finn-b-E4_DM2OPTH
rs2051957	C	T	0.037	0.0409	0.365	Type 2 diabetes with ophthalmic complications || id:finn-b-E4_DM2OPTH	0.2005	finn-b-E4_DM2OPTH
rs961091	G	A	0.0297	0.0338	0.3801	Type 2 diabetes with ophthalmic complications || id:finn-b-E4_DM2OPTH	0.3715	finn-b-E4_DM2OPTH
rs2114713	G	T	0.0379	0.0328	0.2471	Type 2 diabetes with ophthalmic complications || id:finn-b-E4_DM2OPTH	0.4494	finn-b-E4_DM2OPTH
rs4076415	G	T	0.0107	0.0339	0.752801	Type 2 diabetes with ophthalmic complications || id:finn-b-E4_DM2OPTH	0.6306	finn-b-E4_DM2OPTH
rs2585223	T	C	0.1359	0.0497	0.00626801	Type 2 diabetes with ophthalmic complications || id:finn-b-E4_DM2OPTH	0.1228	finn-b-E4_DM2OPTH
rs1002941	A	G	-0.0539	0.0379	0.1549	Type 2 diabetes with ophthalmic complications || id:finn-b-E4_DM2OPTH	0.7543	finn-b-E4_DM2OPTH
rs13336560	C	T	0.0497	0.0335	0.1385	Type 2 diabetes with ophthalmic complications || id:finn-b-E4_DM2OPTH	0.5444	finn-b-E4_DM2OPTH
rs59865771	C	T	-0.0711	0.0345	0.0395103	Type 2 diabetes with ophthalmic complications || id:finn-b-E4_DM2OPTH	0.3416	finn-b-E4_DM2OPTH
rs34739816	G	T	0.0184	0.0702	0.793299	Type 2 diabetes with ophthalmic complications || id:finn-b-E4_DM2OPTH	0.05805	finn-b-E4_DM2OPTH
rs60983350	G	A	-0.0529	0.0354	0.1353	Type 2 diabetes with ophthalmic complications || id:finn-b-E4_DM2OPTH	0.3608	finn-b-E4_DM2OPTH
rs12452946	A	G	-0.0791	0.0326	0.01516	Type 2 diabetes with ophthalmic complications || id:finn-b-E4_DM2OPTH	0.4978	finn-b-E4_DM2OPTH
rs1467258	G	A	-0.0035	0.042	0.9335	Type 2 diabetes with ophthalmic complications || id:finn-b-E4_DM2OPTH	0.1881	finn-b-E4_DM2OPTH
rs4028634	C	T	0.0213	0.0337	0.5273	Type 2 diabetes with ophthalmic complications || id:finn-b-E4_DM2OPTH	0.6341	finn-b-E4_DM2OPTH
rs2671662	G	C	-0.0072	0.0329	0.8271	Type 2 diabetes with ophthalmic complications || id:finn-b-E4_DM2OPTH	0.5316	finn-b-E4_DM2OPTH
rs7225245	A	G	0.0737	0.0332	0.0265999	Type 2 diabetes with ophthalmic complications || id:finn-b-E4_DM2OPTH	0.5708	finn-b-E4_DM2OPTH
rs9915817	C	T	0.0179	0.0361	0.619801	Type 2 diabetes with ophthalmic complications || id:finn-b-E4_DM2OPTH	0.7067	finn-b-E4_DM2OPTH
rs2651663	A	G	0.0473	0.0337	0.1597	Type 2 diabetes with ophthalmic complications || id:finn-b-E4_DM2OPTH	0.3895	finn-b-E4_DM2OPTH
rs7314815	G	A	0.0137	0.0329	0.677001	Type 2 diabetes with ophthalmic complications || id:finn-b-E4_DM2OPTH	0.5513	finn-b-E4_DM2OPTH
rs3999074	G	T	-0.0079	0.0328	0.8095	Type 2 diabetes with ophthalmic complications || id:finn-b-E4_DM2OPTH	0.4937	finn-b-E4_DM2OPTH
rs11770843	C	T	-0.0207	0.0351	0.556	Type 2 diabetes with ophthalmic complications || id:finn-b-E4_DM2OPTH	0.3285	finn-b-E4_DM2OPTH
rs2336448	T	C	0.0172	0.0327	0.598199	Type 2 diabetes with ophthalmic complications || id:finn-b-E4_DM2OPTH	0.4824	finn-b-E4_DM2OPTH
rs191093	G	A	-0.0297	0.0533	0.5782	Type 2 diabetes with ophthalmic complications || id:finn-b-E4_DM2OPTH	0.1083	finn-b-E4_DM2OPTH
rs1969927	A	G	-0.0055	0.0347	0.8745	Type 2 diabetes with ophthalmic complications || id:finn-b-E4_DM2OPTH	0.665	finn-b-E4_DM2OPTH
rs12794898	G	T	0.0246	0.0496	0.6201	Type 2 diabetes with ophthalmic complications || id:finn-b-E4_DM2OPTH	0.1286	finn-b-E4_DM2OPTH
rs35110698	T	C	-0.0233	0.0465	0.6163	Type 2 diabetes with ophthalmic complications || id:finn-b-E4_DM2OPTH	0.1464	finn-b-E4_DM2OPTH
rs79113084	C	T	0.0134	0.0538	0.8039	Type 2 diabetes with ophthalmic complications || id:finn-b-E4_DM2OPTH	0.1078	finn-b-E4_DM2OPTH
rs10892421	T	C	0.002	0.033	0.9509	Type 2 diabetes with ophthalmic complications || id:finn-b-E4_DM2OPTH	0.5609	finn-b-E4_DM2OPTH
rs10791168	G	A	-0.0432	0.0424	0.3087	Type 2 diabetes with ophthalmic complications || id:finn-b-E4_DM2OPTH	0.8153	finn-b-E4_DM2OPTH
rs7137760	C	T	-0.0596	0.0329	0.0701908	Type 2 diabetes with ophthalmic complications || id:finn-b-E4_DM2OPTH	0.4611	finn-b-E4_DM2OPTH
rs10842464	C	T	0.0185	0.0356	0.603	Type 2 diabetes with ophthalmic complications || id:finn-b-E4_DM2OPTH	0.6987	finn-b-E4_DM2OPTH
rs4073731	T	C	-0.049	0.0443	0.2688	Type 2 diabetes with ophthalmic complications || id:finn-b-E4_DM2OPTH	0.1626	finn-b-E4_DM2OPTH
rs7302582	G	C	-0.0353	0.0721	0.6241	Type 2 diabetes with ophthalmic complications || id:finn-b-E4_DM2OPTH	0.05373	finn-b-E4_DM2OPTH
rs73103914	A	G	-0.0556	0.0457	0.224	Type 2 diabetes with ophthalmic complications || id:finn-b-E4_DM2OPTH	0.15	finn-b-E4_DM2OPTH
rs12423772	G	T	0.0806	0.0467	0.0841008	Type 2 diabetes with ophthalmic complications || id:finn-b-E4_DM2OPTH	0.1507	finn-b-E4_DM2OPTH
rs1496626	T	C	0.0246	0.048	0.608001	Type 2 diabetes with ophthalmic complications || id:finn-b-E4_DM2OPTH	0.1347	finn-b-E4_DM2OPTH
rs599752	T	C	-0.0488	0.0367	0.1839	Type 2 diabetes with ophthalmic complications || id:finn-b-E4_DM2OPTH	0.726	finn-b-E4_DM2OPTH
rs36121075	A	G	-0.0562	0.0436	0.1973	Type 2 diabetes with ophthalmic complications || id:finn-b-E4_DM2OPTH	0.17	finn-b-E4_DM2OPTH
rs3852931	T	C	-0.0072	0.0343	0.8331	Type 2 diabetes with ophthalmic complications || id:finn-b-E4_DM2OPTH	0.6114	finn-b-E4_DM2OPTH
rs34417064	A	G	0.0096	0.0327	0.768999	Type 2 diabetes with ophthalmic complications || id:finn-b-E4_DM2OPTH	0.45	finn-b-E4_DM2OPTH
rs17781867	C	T	0.0366	0.0646	0.5712	Type 2 diabetes with ophthalmic complications || id:finn-b-E4_DM2OPTH	0.06937	finn-b-E4_DM2OPTH
rs1693340	T	C	-0.057	0.0635	0.369	Type 2 diabetes with ophthalmic complications || id:finn-b-E4_DM2OPTH	0.07195	finn-b-E4_DM2OPTH
rs4799823	C	T	0.0699	0.0424	0.0988007	Type 2 diabetes with ophthalmic complications || id:finn-b-E4_DM2OPTH	0.1857	finn-b-E4_DM2OPTH
rs35055552	T	C	0.0426	0.0474	0.3692	Type 2 diabetes with ophthalmic complications || id:finn-b-E4_DM2OPTH	0.1412	finn-b-E4_DM2OPTH
rs2347697	G	T	0.0531	0.0353	0.1328	Type 2 diabetes with ophthalmic complications || id:finn-b-E4_DM2OPTH	0.3093	finn-b-E4_DM2OPTH
rs16938435	T	C	-0.047	0.0551	0.3937	Type 2 diabetes with ophthalmic complications || id:finn-b-E4_DM2OPTH	0.09673	finn-b-E4_DM2OPTH
rs56250014	A	T	0.0336	0.056	0.548001	Type 2 diabetes with ophthalmic complications || id:finn-b-E4_DM2OPTH	0.09324	finn-b-E4_DM2OPTH
rs7001029	C	T	0.036	0.0565	0.5242	Type 2 diabetes with ophthalmic complications || id:finn-b-E4_DM2OPTH	0.09239	finn-b-E4_DM2OPTH
rs10448310	A	G	-0.0114	0.034	0.737099	Type 2 diabetes with ophthalmic complications || id:finn-b-E4_DM2OPTH	0.3612	finn-b-E4_DM2OPTH
rs35524804	T	C	0.0181	0.0398	0.649201	Type 2 diabetes with ophthalmic complications || id:finn-b-E4_DM2OPTH	0.2137	finn-b-E4_DM2OPTH
rs17791387	A	G	-0.0206	0.0555	0.709999	Type 2 diabetes with ophthalmic complications || id:finn-b-E4_DM2OPTH	0.09529	finn-b-E4_DM2OPTH
rs16934069	T	C	0.0409	0.0431	0.3422	Type 2 diabetes with ophthalmic complications || id:finn-b-E4_DM2OPTH	0.1782	finn-b-E4_DM2OPTH
rs1272208	T	G	0.0445	0.0383	0.2461	Type 2 diabetes with ophthalmic complications || id:finn-b-E4_DM2OPTH	0.7617	finn-b-E4_DM2OPTH
rs9299345	T	C	-0.0262	0.0553	0.6354	Type 2 diabetes with ophthalmic complications || id:finn-b-E4_DM2OPTH	0.09627	finn-b-E4_DM2OPTH
rs10512344	C	G	0.1805	0.1189	0.1291	Type 2 diabetes with ophthalmic complications || id:finn-b-E4_DM2OPTH	0.01929	finn-b-E4_DM2OPTH
rs2889192	T	G	0.0386	0.0461	0.4016	Type 2 diabetes with ophthalmic complications || id:finn-b-E4_DM2OPTH	0.8508	finn-b-E4_DM2OPTH
rs78909003	T	C	0.066	0.072	0.3592	Type 2 diabetes with ophthalmic complications || id:finn-b-E4_DM2OPTH	0.05484	finn-b-E4_DM2OPTH
rs12554342	G	C	0.0627	0.0399	0.1159	Type 2 diabetes with ophthalmic complications || id:finn-b-E4_DM2OPTH	0.2116	finn-b-E4_DM2OPTH
rs7034891	G	C	-0.0223	0.0334	0.5039	Type 2 diabetes with ophthalmic complications || id:finn-b-E4_DM2OPTH	0.5994	finn-b-E4_DM2OPTH
rs1331592	G	C	-0.0057	0.0385	0.8831	Type 2 diabetes with ophthalmic complications || id:finn-b-E4_DM2OPTH	0.7629	finn-b-E4_DM2OPTH
rs10769159	C	G	0.0015	0.0334	0.9645	Type 2 diabetes with ophthalmic complications || id:finn-b-E4_DM2OPTH	0.3981	finn-b-E4_DM2OPTH
rs61884471	G	A	-0.0729	0.0529	0.1681	Type 2 diabetes with ophthalmic complications || id:finn-b-E4_DM2OPTH	0.1086	finn-b-E4_DM2OPTH
rs10501370	C	T	-0.0322	0.0675	0.6336	Type 2 diabetes with ophthalmic complications || id:finn-b-E4_DM2OPTH	0.06297	finn-b-E4_DM2OPTH
rs3017103	G	A	0.0325	0.0414	0.4327	Type 2 diabetes with ophthalmic complications || id:finn-b-E4_DM2OPTH	0.8078	finn-b-E4_DM2OPTH
rs7935794	C	G	0.0248	0.0718	0.7294	Type 2 diabetes with ophthalmic complications || id:finn-b-E4_DM2OPTH	0.05598	finn-b-E4_DM2OPTH
rs12419854	T	A	-0.0176	0.037	0.6354	Type 2 diabetes with ophthalmic complications || id:finn-b-E4_DM2OPTH	0.2719	finn-b-E4_DM2OPTH
rs4962426	T	G	0.0642	0.0416	0.1228	Type 2 diabetes with ophthalmic complications || id:finn-b-E4_DM2OPTH	0.8047	finn-b-E4_DM2OPTH
rs72836424	C	T	0.068	0.0527	0.1967	Type 2 diabetes with ophthalmic complications || id:finn-b-E4_DM2OPTH	0.1109	finn-b-E4_DM2OPTH
rs7123615	C	G	-0.0193	0.0411	0.6393	Type 2 diabetes with ophthalmic complications || id:finn-b-E4_DM2OPTH	0.1958	finn-b-E4_DM2OPTH
rs12417956	C	G	0.0435	0.0364	0.2325	Type 2 diabetes with ophthalmic complications || id:finn-b-E4_DM2OPTH	0.2748	finn-b-E4_DM2OPTH
rs4463806	C	T	-0.0912	0.0416	0.0282397	Type 2 diabetes with ophthalmic complications || id:finn-b-E4_DM2OPTH	0.8081	finn-b-E4_DM2OPTH
rs2025938	G	A	-0.0916	0.0667	0.1696	Type 2 diabetes with ophthalmic complications || id:finn-b-E4_DM2OPTH	0.06616	finn-b-E4_DM2OPTH
rs11195523	C	A	-0.0435	0.0376	0.2476	Type 2 diabetes with ophthalmic complications || id:finn-b-E4_DM2OPTH	0.7491	finn-b-E4_DM2OPTH
rs2532663	A	G	0.0439	0.0542	0.4182	Type 2 diabetes with ophthalmic complications || id:finn-b-E4_DM2OPTH	0.8983	finn-b-E4_DM2OPTH
rs10794359	C	T	-0.0535	0.0332	0.1068	Type 2 diabetes with ophthalmic complications || id:finn-b-E4_DM2OPTH	0.5346	finn-b-E4_DM2OPTH
rs10885477	T	C	0.0209	0.0746	0.7795	Type 2 diabetes with ophthalmic complications || id:finn-b-E4_DM2OPTH	0.0502	finn-b-E4_DM2OPTH
rs2998141	C	T	-0.0075	0.0386	0.8453	Type 2 diabetes with ophthalmic complications || id:finn-b-E4_DM2OPTH	0.765	finn-b-E4_DM2OPTH
rs1046175	G	C	0.0692	0.0646	0.2837	Type 2 diabetes with ophthalmic complications || id:finn-b-E4_DM2OPTH	0.93	finn-b-E4_DM2OPTH
rs11026530	T	C	-0.0352	0.0459	0.4427	Type 2 diabetes with ophthalmic complications || id:finn-b-E4_DM2OPTH	0.1499	finn-b-E4_DM2OPTH
rs78143293	A	G	-0.1304	0.0496	0.00850903	Type 2 diabetes with ophthalmic complications || id:finn-b-E4_DM2OPTH	0.1224	finn-b-E4_DM2OPTH
rs11671100	A	C	-0.0243	0.0414	0.5563	Type 2 diabetes with ophthalmic complications || id:finn-b-E4_DM2OPTH	0.2055	finn-b-E4_DM2OPTH
rs74034332	G	A	0.129	0.0683	0.0588695	Type 2 diabetes with ophthalmic complications || id:finn-b-E4_DM2OPTH	0.0616	finn-b-E4_DM2OPTH
rs16847942	G	T	-0.0136	0.0592	0.8184	Type 2 diabetes with ophthalmic complications || id:finn-b-E4_DM2OPTH	0.08244	finn-b-E4_DM2OPTH
rs56221232	T	C	-0.0033	0.0543	0.952	Type 2 diabetes with ophthalmic complications || id:finn-b-E4_DM2OPTH	0.1002	finn-b-E4_DM2OPTH
rs10754972	G	A	0.0043	0.0352	0.9026	Type 2 diabetes with ophthalmic complications || id:finn-b-E4_DM2OPTH	0.6885	finn-b-E4_DM2OPTH
rs12990744	C	T	-0.0378	0.0539	0.4834	Type 2 diabetes with ophthalmic complications || id:finn-b-E4_DM2OPTH	0.1028	finn-b-E4_DM2OPTH
rs7645873	T	A	-0.0381	0.0386	0.3237	Type 2 diabetes with ophthalmic complications || id:finn-b-E4_DM2OPTH	0.7684	finn-b-E4_DM2OPTH
rs11241747	T	C	-0.0231	0.036	0.5217	Type 2 diabetes with ophthalmic complications || id:finn-b-E4_DM2OPTH	0.6914	finn-b-E4_DM2OPTH
rs76847269	A	G	-0.153	0.103	0.1375	Type 2 diabetes with ophthalmic complications || id:finn-b-E4_DM2OPTH	0.02589	finn-b-E4_DM2OPTH
rs3756315	A	G	-0.0258	0.0356	0.4687	Type 2 diabetes with ophthalmic complications || id:finn-b-E4_DM2OPTH	0.2962	finn-b-E4_DM2OPTH
rs11764382	A	G	0.0337	0.0471	0.4744	Type 2 diabetes with ophthalmic complications || id:finn-b-E4_DM2OPTH	0.1398	finn-b-E4_DM2OPTH
rs10262702	T	C	-0.0083	0.0497	0.8681	Type 2 diabetes with ophthalmic complications || id:finn-b-E4_DM2OPTH	0.1241	finn-b-E4_DM2OPTH
rs35947731	C	T	-0.046	0.0569	0.4187	Type 2 diabetes with ophthalmic complications || id:finn-b-E4_DM2OPTH	0.08989	finn-b-E4_DM2OPTH
rs112764253	T	A	-0.1271	0.095	0.1812	Type 2 diabetes with ophthalmic complications || id:finn-b-E4_DM2OPTH	0.03063	finn-b-E4_DM2OPTH
rs4576377	C	A	0.0085	0.0339	0.8014	Type 2 diabetes with ophthalmic complications || id:finn-b-E4_DM2OPTH	0.633	finn-b-E4_DM2OPTH
rs4617108	G	A	-0.0198	0.0578	0.732501	Type 2 diabetes with ophthalmic complications || id:finn-b-E4_DM2OPTH	0.9139	finn-b-E4_DM2OPTH
rs10263623	C	T	0.1659	0.0841	0.0484998	Type 2 diabetes with ophthalmic complications || id:finn-b-E4_DM2OPTH	0.0392	finn-b-E4_DM2OPTH
rs117020988	C	T	0.0618	0.0598	0.3011	Type 2 diabetes with ophthalmic complications || id:finn-b-E4_DM2OPTH	0.08023	finn-b-E4_DM2OPTH
rs957755	T	G	0.0336	0.0471	0.4759	Type 2 diabetes with ophthalmic complications || id:finn-b-E4_DM2OPTH	0.1398	finn-b-E4_DM2OPTH
rs10808115	C	A	0.0174	0.0326	0.5933	Type 2 diabetes with ophthalmic complications || id:finn-b-E4_DM2OPTH	0.5117	finn-b-E4_DM2OPTH
rs12701617	A	G	0.0261	0.0325	0.4225	Type 2 diabetes with ophthalmic complications || id:finn-b-E4_DM2OPTH	0.4644	finn-b-E4_DM2OPTH
rs61090148	A	G	-0.0252	0.033	0.4458	Type 2 diabetes with ophthalmic complications || id:finn-b-E4_DM2OPTH	0.4316	finn-b-E4_DM2OPTH
rs58212166	A	G	0.0311	0.0423	0.4625	Type 2 diabetes with ophthalmic complications || id:finn-b-E4_DM2OPTH	0.184	finn-b-E4_DM2OPTH
rs6818880	G	A	-0.011	0.0329	0.7383	Type 2 diabetes with ophthalmic complications || id:finn-b-E4_DM2OPTH	0.5326	finn-b-E4_DM2OPTH
rs882348	A	G	0.0749	0.0503	0.1367	Type 2 diabetes with ophthalmic complications || id:finn-b-E4_DM2OPTH	0.1172	finn-b-E4_DM2OPTH
rs10000182	G	A	-0.0312	0.0662	0.6369	Type 2 diabetes with ophthalmic complications || id:finn-b-E4_DM2OPTH	0.06476	finn-b-E4_DM2OPTH
rs267959	G	A	0.0056	0.0365	0.8773	Type 2 diabetes with ophthalmic complications || id:finn-b-E4_DM2OPTH	0.7225	finn-b-E4_DM2OPTH
rs72731813	C	T	0.1578	0.0769	0.0400996	Type 2 diabetes with ophthalmic complications || id:finn-b-E4_DM2OPTH	0.04846	finn-b-E4_DM2OPTH
rs61508842	T	C	0.0541	0.0577	0.3487	Type 2 diabetes with ophthalmic complications || id:finn-b-E4_DM2OPTH	0.08746	finn-b-E4_DM2OPTH
rs7666190	A	C	0.0381	0.0509	0.453401	Type 2 diabetes with ophthalmic complications || id:finn-b-E4_DM2OPTH	0.8841	finn-b-E4_DM2OPTH
rs9308097	G	A	-0.0779	0.0326	0.0169399	Type 2 diabetes with ophthalmic complications || id:finn-b-E4_DM2OPTH	0.507	finn-b-E4_DM2OPTH
rs34088226	A	G	-0.0362	0.07	0.6055	Type 2 diabetes with ophthalmic complications || id:finn-b-E4_DM2OPTH	0.05831	finn-b-E4_DM2OPTH
rs6828768	C	T	0.0274	0.0327	0.4026	Type 2 diabetes with ophthalmic complications || id:finn-b-E4_DM2OPTH	0.4683	finn-b-E4_DM2OPTH
rs80330081	A	C	0.0448	0.0534	0.4016	Type 2 diabetes with ophthalmic complications || id:finn-b-E4_DM2OPTH	0.104	finn-b-E4_DM2OPTH
rs7697240	C	T	-0.0662	0.0686	0.3345	Type 2 diabetes with ophthalmic complications || id:finn-b-E4_DM2OPTH	0.9392	finn-b-E4_DM2OPTH
rs12513188	G	A	-0.0575	0.0369	0.1197	Type 2 diabetes with ophthalmic complications || id:finn-b-E4_DM2OPTH	0.2695	finn-b-E4_DM2OPTH
rs72756943	G	A	-0.0563	0.0655	0.3906	Type 2 diabetes with ophthalmic complications || id:finn-b-E4_DM2OPTH	0.06632	finn-b-E4_DM2OPTH
rs2332027	A	G	-0.0148	0.0338	0.6622	Type 2 diabetes with ophthalmic complications || id:finn-b-E4_DM2OPTH	0.4054	finn-b-E4_DM2OPTH
rs56405618	A	G	0.0028	0.0517	0.9575	Type 2 diabetes with ophthalmic complications || id:finn-b-E4_DM2OPTH	0.1152	finn-b-E4_DM2OPTH
rs35559912	T	C	-0.0605	0.0505	0.2313	Type 2 diabetes with ophthalmic complications || id:finn-b-E4_DM2OPTH	0.1211	finn-b-E4_DM2OPTH
rs10248854	C	A	-0.0103	0.0334	0.7565	Type 2 diabetes with ophthalmic complications || id:finn-b-E4_DM2OPTH	0.3965	finn-b-E4_DM2OPTH
rs4990837	G	A	0.0916	0.0412	0.0261698	Type 2 diabetes with ophthalmic complications || id:finn-b-E4_DM2OPTH	0.8036	finn-b-E4_DM2OPTH
rs4738679	A	G	0.039	0.0336	0.2464	Type 2 diabetes with ophthalmic complications || id:finn-b-E4_DM2OPTH	0.615	finn-b-E4_DM2OPTH
rs10108398	G	A	-0.0084	0.0365	0.8187	Type 2 diabetes with ophthalmic complications || id:finn-b-E4_DM2OPTH	0.2757	finn-b-E4_DM2OPTH
rs11006576	A	G	0.0134	0.033	0.684301	Type 2 diabetes with ophthalmic complications || id:finn-b-E4_DM2OPTH	0.5407	finn-b-E4_DM2OPTH
rs7073658	G	T	0.0117	0.0328	0.720701	Type 2 diabetes with ophthalmic complications || id:finn-b-E4_DM2OPTH	0.5142	finn-b-E4_DM2OPTH
rs10995816	C	G	0.0856	0.0518	0.09846	Type 2 diabetes with ophthalmic complications || id:finn-b-E4_DM2OPTH	0.1125	finn-b-E4_DM2OPTH
rs55910161	C	T	-0.0094	0.052	0.8559	Type 2 diabetes with ophthalmic complications || id:finn-b-E4_DM2OPTH	0.1126	finn-b-E4_DM2OPTH
rs10762312	A	G	0.0132	0.0352	0.706801	Type 2 diabetes with ophthalmic complications || id:finn-b-E4_DM2OPTH	0.6903	finn-b-E4_DM2OPTH
rs2160994	C	T	-0.0374	0.0345	0.2784	Type 2 diabetes with ophthalmic complications || id:finn-b-E4_DM2OPTH	0.6659	finn-b-E4_DM2OPTH
rs876734	T	C	0.0022	0.0365	0.952	Type 2 diabetes with ophthalmic complications || id:finn-b-E4_DM2OPTH	0.7167	finn-b-E4_DM2OPTH
rs11109097	T	C	-0.0389	0.0329	0.2373	Type 2 diabetes with ophthalmic complications || id:finn-b-E4_DM2OPTH	0.5089	finn-b-E4_DM2OPTH
rs921383	G	A	0.0068	0.0337	0.8393	Type 2 diabetes with ophthalmic complications || id:finn-b-E4_DM2OPTH	0.6169	finn-b-E4_DM2OPTH
rs73139629	A	C	0.033	0.0562	0.5569	Type 2 diabetes with ophthalmic complications || id:finn-b-E4_DM2OPTH	0.0921	finn-b-E4_DM2OPTH
rs12320842	C	G	-0.0046	0.0482	0.9243	Type 2 diabetes with ophthalmic complications || id:finn-b-E4_DM2OPTH	0.1343	finn-b-E4_DM2OPTH
rs76532867	T	C	0.0066	0.0844	0.9377	Type 2 diabetes with ophthalmic complications || id:finn-b-E4_DM2OPTH	0.03992	finn-b-E4_DM2OPTH
rs61933850	G	A	-0.0115	0.0482	0.8107	Type 2 diabetes with ophthalmic complications || id:finn-b-E4_DM2OPTH	0.1387	finn-b-E4_DM2OPTH
rs77779484	G	A	-0.0735	0.0678	0.2782	Type 2 diabetes with ophthalmic complications || id:finn-b-E4_DM2OPTH	0.0605	finn-b-E4_DM2OPTH
rs137917150	T	A	-0.0813	0.0565	0.1501	Type 2 diabetes with ophthalmic complications || id:finn-b-E4_DM2OPTH	0.09458	finn-b-E4_DM2OPTH
rs7975768	C	G	-0.0594	0.0329	0.0713493	Type 2 diabetes with ophthalmic complications || id:finn-b-E4_DM2OPTH	0.5009	finn-b-E4_DM2OPTH
rs11110282	A	G	0.0666	0.0761	0.3816	Type 2 diabetes with ophthalmic complications || id:finn-b-E4_DM2OPTH	0.04807	finn-b-E4_DM2OPTH
rs4945008	G	A	-0.0257	0.0335	0.4418	Type 2 diabetes with ophthalmic complications || id:finn-b-E4_DM2OPTH	0.6084	finn-b-E4_DM2OPTH
rs10793103	T	C	0.0735	0.0329	0.02551	Type 2 diabetes with ophthalmic complications || id:finn-b-E4_DM2OPTH	0.5505	finn-b-E4_DM2OPTH
rs6591893	A	G	0.0333	0.0344	0.3332	Type 2 diabetes with ophthalmic complications || id:finn-b-E4_DM2OPTH	0.6524	finn-b-E4_DM2OPTH
rs663262	C	T	-0.1137	0.0905	0.2091	Type 2 diabetes with ophthalmic complications || id:finn-b-E4_DM2OPTH	0.9668	finn-b-E4_DM2OPTH
rs7120052	A	C	-0.0126	0.0416	0.7611	Type 2 diabetes with ophthalmic complications || id:finn-b-E4_DM2OPTH	0.1886	finn-b-E4_DM2OPTH
rs11606187	A	G	0.0092	0.0466	0.8436	Type 2 diabetes with ophthalmic complications || id:finn-b-E4_DM2OPTH	0.1442	finn-b-E4_DM2OPTH
rs2187447	A	C	-0.0091	0.0677	0.8931	Type 2 diabetes with ophthalmic complications || id:finn-b-E4_DM2OPTH	0.06054	finn-b-E4_DM2OPTH
rs10898797	C	T	0.0766	0.0521	0.1414	Type 2 diabetes with ophthalmic complications || id:finn-b-E4_DM2OPTH	0.109	finn-b-E4_DM2OPTH
rs7119679	G	A	0.0314	0.0383	0.4121	Type 2 diabetes with ophthalmic complications || id:finn-b-E4_DM2OPTH	0.2428	finn-b-E4_DM2OPTH
rs10892089	C	G	-0.0511	0.0421	0.2249	Type 2 diabetes with ophthalmic complications || id:finn-b-E4_DM2OPTH	0.1843	finn-b-E4_DM2OPTH
rs2213117	T	G	0.0019	0.0449	0.9659	Type 2 diabetes with ophthalmic complications || id:finn-b-E4_DM2OPTH	0.1621	finn-b-E4_DM2OPTH
rs12812672	T	C	0.0252	0.0628	0.6877	Type 2 diabetes with ophthalmic complications || id:finn-b-E4_DM2OPTH	0.07157	finn-b-E4_DM2OPTH
rs561239	A	G	0.0317	0.0404	0.4326	Type 2 diabetes with ophthalmic complications || id:finn-b-E4_DM2OPTH	0.2099	finn-b-E4_DM2OPTH
rs117151453	G	C	0.0057	0.0523	0.9128	Type 2 diabetes with ophthalmic complications || id:finn-b-E4_DM2OPTH	0.1098	finn-b-E4_DM2OPTH
rs10841473	G	C	-0.0145	0.0386	0.706999	Type 2 diabetes with ophthalmic complications || id:finn-b-E4_DM2OPTH	0.2319	finn-b-E4_DM2OPTH
rs75208022	C	T	0.0869	0.0559	0.1201	Type 2 diabetes with ophthalmic complications || id:finn-b-E4_DM2OPTH	0.09337	finn-b-E4_DM2OPTH
rs7117576	A	G	-0.0751	0.0572	0.189	Type 2 diabetes with ophthalmic complications || id:finn-b-E4_DM2OPTH	0.09109	finn-b-E4_DM2OPTH
rs499272	G	C	0.0022	0.0493	0.9638	Type 2 diabetes with ophthalmic complications || id:finn-b-E4_DM2OPTH	0.1282	finn-b-E4_DM2OPTH
rs61898819	A	T	-0.0186	0.0415	0.653699	Type 2 diabetes with ophthalmic complications || id:finn-b-E4_DM2OPTH	0.1914	finn-b-E4_DM2OPTH
rs4396289	C	T	-0.05	0.0491	0.3085	Type 2 diabetes with ophthalmic complications || id:finn-b-E4_DM2OPTH	0.1288	finn-b-E4_DM2OPTH
rs73031725	T	C	0.1989	0.0925	0.0315399	Type 2 diabetes with ophthalmic complications || id:finn-b-E4_DM2OPTH	0.03123	finn-b-E4_DM2OPTH
rs11034576	A	G	-0.0146	0.0496	0.768999	Type 2 diabetes with ophthalmic complications || id:finn-b-E4_DM2OPTH	0.1234	finn-b-E4_DM2OPTH
rs11228830	A	G	-0.0923	0.0608	0.1286	Type 2 diabetes with ophthalmic complications || id:finn-b-E4_DM2OPTH	0.08539	finn-b-E4_DM2OPTH
rs7915461	C	T	-0.0717	0.0658	0.2759	Type 2 diabetes with ophthalmic complications || id:finn-b-E4_DM2OPTH	0.9313	finn-b-E4_DM2OPTH
rs61875484	C	G	0.0392	0.0554	0.4793	Type 2 diabetes with ophthalmic complications || id:finn-b-E4_DM2OPTH	0.09518	finn-b-E4_DM2OPTH
rs11022995	A	G	-0.0331	0.0327	0.3113	Type 2 diabetes with ophthalmic complications || id:finn-b-E4_DM2OPTH	0.5153	finn-b-E4_DM2OPTH
rs1035691	G	A	-0.0108	0.0333	0.7467	Type 2 diabetes with ophthalmic complications || id:finn-b-E4_DM2OPTH	0.5957	finn-b-E4_DM2OPTH
rs17379710	T	C	0.0199	0.0332	0.5483	Type 2 diabetes with ophthalmic complications || id:finn-b-E4_DM2OPTH	0.4094	finn-b-E4_DM2OPTH
rs35890118	A	G	-0.0317	0.0375	0.3982	Type 2 diabetes with ophthalmic complications || id:finn-b-E4_DM2OPTH	0.2537	finn-b-E4_DM2OPTH
rs61265175	G	C	-0.0622	0.0423	0.1413	Type 2 diabetes with ophthalmic complications || id:finn-b-E4_DM2OPTH	0.1816	finn-b-E4_DM2OPTH
rs16918425	A	T	0.0576	0.078	0.4601	Type 2 diabetes with ophthalmic complications || id:finn-b-E4_DM2OPTH	0.04789	finn-b-E4_DM2OPTH
rs10781552	C	T	0.0221	0.0363	0.5417	Type 2 diabetes with ophthalmic complications || id:finn-b-E4_DM2OPTH	0.2809	finn-b-E4_DM2OPTH
rs12288512	A	G	-0.0195	0.0381	0.6088	Type 2 diabetes with ophthalmic complications || id:finn-b-E4_DM2OPTH	0.2392	finn-b-E4_DM2OPTH
rs17105491	G	C	-0.0309	0.0684	0.651	Type 2 diabetes with ophthalmic complications || id:finn-b-E4_DM2OPTH	0.06126	finn-b-E4_DM2OPTH
rs2491158	A	G	-0.0045	0.0477	0.9248	Type 2 diabetes with ophthalmic complications || id:finn-b-E4_DM2OPTH	0.8676	finn-b-E4_DM2OPTH
rs2804244	G	A	-0.0506	0.0336	0.1321	Type 2 diabetes with ophthalmic complications || id:finn-b-E4_DM2OPTH	0.6182	finn-b-E4_DM2OPTH
rs7898615	T	G	-0.0431	0.0478	0.3671	Type 2 diabetes with ophthalmic complications || id:finn-b-E4_DM2OPTH	0.1367	finn-b-E4_DM2OPTH
rs12415649	G	C	-0.0836	0.0396	0.03498	Type 2 diabetes with ophthalmic complications || id:finn-b-E4_DM2OPTH	0.219	finn-b-E4_DM2OPTH
rs3752849	G	A	-0.0835	0.0744	0.2619	Type 2 diabetes with ophthalmic complications || id:finn-b-E4_DM2OPTH	0.05	finn-b-E4_DM2OPTH
rs75820970	C	G	0.0665	0.0494	0.1776	Type 2 diabetes with ophthalmic complications || id:finn-b-E4_DM2OPTH	0.1255	finn-b-E4_DM2OPTH
rs386526	G	C	0.0392	0.0322	0.2237	Type 2 diabetes with ophthalmic complications || id:finn-b-E4_DM2OPTH	0.5021	finn-b-E4_DM2OPTH
rs265534	T	G	-0.0433	0.0329	0.1877	Type 2 diabetes with ophthalmic complications || id:finn-b-E4_DM2OPTH	0.4673	finn-b-E4_DM2OPTH
rs76022354	C	T	-0.0079	0.0754	0.9164	Type 2 diabetes with ophthalmic complications || id:finn-b-E4_DM2OPTH	0.05007	finn-b-E4_DM2OPTH
rs7911787	G	T	-0.0281	0.0911	0.7582	Type 2 diabetes with ophthalmic complications || id:finn-b-E4_DM2OPTH	0.03214	finn-b-E4_DM2OPTH
rs61841040	G	T	0.002	0.0412	0.962	Type 2 diabetes with ophthalmic complications || id:finn-b-E4_DM2OPTH	0.1967	finn-b-E4_DM2OPTH
rs17148768	G	A	0.0009	0.0437	0.9832	Type 2 diabetes with ophthalmic complications || id:finn-b-E4_DM2OPTH	0.1679	finn-b-E4_DM2OPTH
rs2166943	C	A	-0.0211	0.033	0.5222	Type 2 diabetes with ophthalmic complications || id:finn-b-E4_DM2OPTH	0.5808	finn-b-E4_DM2OPTH
rs16936671	C	T	0.0267	0.047	0.5697	Type 2 diabetes with ophthalmic complications || id:finn-b-E4_DM2OPTH	0.1386	finn-b-E4_DM2OPTH
rs1649999	A	G	0.0265	0.0561	0.6364	Type 2 diabetes with ophthalmic complications || id:finn-b-E4_DM2OPTH	0.09694	finn-b-E4_DM2OPTH
rs4242783	A	G	0.0246	0.0363	0.4977	Type 2 diabetes with ophthalmic complications || id:finn-b-E4_DM2OPTH	0.7169	finn-b-E4_DM2OPTH
rs72776675	T	C	-0.0945	0.0439	0.0315101	Type 2 diabetes with ophthalmic complications || id:finn-b-E4_DM2OPTH	0.1719	finn-b-E4_DM2OPTH
rs16918863	A	C	0.0349	0.0671	0.603	Type 2 diabetes with ophthalmic complications || id:finn-b-E4_DM2OPTH	0.06326	finn-b-E4_DM2OPTH
rs10904297	A	G	-0.0804	0.1135	0.4785	Type 2 diabetes with ophthalmic complications || id:finn-b-E4_DM2OPTH	0.02147	finn-b-E4_DM2OPTH
rs112135816	T	G	0.0255	0.069	0.7118	Type 2 diabetes with ophthalmic complications || id:finn-b-E4_DM2OPTH	0.0609	finn-b-E4_DM2OPTH
rs116847295	C	T	0.0257	0.0489	0.5994	Type 2 diabetes with ophthalmic complications || id:finn-b-E4_DM2OPTH	0.1271	finn-b-E4_DM2OPTH
rs2031282	A	G	0.001	0.0431	0.9813	Type 2 diabetes with ophthalmic complications || id:finn-b-E4_DM2OPTH	0.1844	finn-b-E4_DM2OPTH
rs1590596	C	G	-0.0273	0.0452	0.5466	Type 2 diabetes with ophthalmic complications || id:finn-b-E4_DM2OPTH	0.1594	finn-b-E4_DM2OPTH
rs9534068	A	G	-0.011	0.0337	0.7438	Type 2 diabetes with ophthalmic complications || id:finn-b-E4_DM2OPTH	0.383	finn-b-E4_DM2OPTH
rs816292	T	C	0.0107	0.0359	0.764499	Type 2 diabetes with ophthalmic complications || id:finn-b-E4_DM2OPTH	0.2957	finn-b-E4_DM2OPTH
rs17708276	A	G	-0.0785	0.0552	0.1553	Type 2 diabetes with ophthalmic complications || id:finn-b-E4_DM2OPTH	0.1094	finn-b-E4_DM2OPTH
rs2132128	G	A	0.0426	0.0544	0.4336	Type 2 diabetes with ophthalmic complications || id:finn-b-E4_DM2OPTH	0.1027	finn-b-E4_DM2OPTH
rs9316536	T	G	0.0332	0.0472	0.4826	Type 2 diabetes with ophthalmic complications || id:finn-b-E4_DM2OPTH	0.1442	finn-b-E4_DM2OPTH
rs71428626	G	T	0.0144	0.0906	0.8735	Type 2 diabetes with ophthalmic complications || id:finn-b-E4_DM2OPTH	0.0324	finn-b-E4_DM2OPTH
rs13421739	C	G	0.0009	0.0646	0.9894	Type 2 diabetes with ophthalmic complications || id:finn-b-E4_DM2OPTH	0.06908	finn-b-E4_DM2OPTH
rs1667315	G	A	0.0118	0.0335	0.723299	Type 2 diabetes with ophthalmic complications || id:finn-b-E4_DM2OPTH	0.3916	finn-b-E4_DM2OPTH
rs62240188	G	A	-0.0453	0.0561	0.4198	Type 2 diabetes with ophthalmic complications || id:finn-b-E4_DM2OPTH	0.09375	finn-b-E4_DM2OPTH
rs989682	A	G	0.0072	0.0388	0.8519	Type 2 diabetes with ophthalmic complications || id:finn-b-E4_DM2OPTH	0.2304	finn-b-E4_DM2OPTH
rs114946999	C	T	-0.0919	0.0493	0.0623606	Type 2 diabetes with ophthalmic complications || id:finn-b-E4_DM2OPTH	0.1263	finn-b-E4_DM2OPTH
rs2418654	C	T	0.0239	0.0334	0.4752	Type 2 diabetes with ophthalmic complications || id:finn-b-E4_DM2OPTH	0.4311	finn-b-E4_DM2OPTH
rs34569731	G	A	-0.0002	0.0342	0.9942	Type 2 diabetes with ophthalmic complications || id:finn-b-E4_DM2OPTH	0.5761	finn-b-E4_DM2OPTH
rs1035588	A	G	0.0345	0.0338	0.3079	Type 2 diabetes with ophthalmic complications || id:finn-b-E4_DM2OPTH	0.3741	finn-b-E4_DM2OPTH
rs13024781	T	C	-0.0401	0.0327	0.2203	Type 2 diabetes with ophthalmic complications || id:finn-b-E4_DM2OPTH	0.5201	finn-b-E4_DM2OPTH
rs6744030	C	T	0.0912	0.0401	0.0229103	Type 2 diabetes with ophthalmic complications || id:finn-b-E4_DM2OPTH	0.2135	finn-b-E4_DM2OPTH
rs10084203	G	A	0.0386	0.0484	0.4244	Type 2 diabetes with ophthalmic complications || id:finn-b-E4_DM2OPTH	0.8696	finn-b-E4_DM2OPTH
rs10931481	A	G	-0.0173	0.036	0.6306	Type 2 diabetes with ophthalmic complications || id:finn-b-E4_DM2OPTH	0.7111	finn-b-E4_DM2OPTH
rs6545794	A	G	0.0964	0.0502	0.0550301	Type 2 diabetes with ophthalmic complications || id:finn-b-E4_DM2OPTH	0.1201	finn-b-E4_DM2OPTH
rs72846345	T	C	-0.0377	0.0593	0.525	Type 2 diabetes with ophthalmic complications || id:finn-b-E4_DM2OPTH	0.08291	finn-b-E4_DM2OPTH
rs1530559	G	A	0.0247	0.0332	0.4576	Type 2 diabetes with ophthalmic complications || id:finn-b-E4_DM2OPTH	0.4627	finn-b-E4_DM2OPTH
rs10167839	A	G	0.0175	0.0342	0.6077	Type 2 diabetes with ophthalmic complications || id:finn-b-E4_DM2OPTH	0.3612	finn-b-E4_DM2OPTH
rs7572229	A	G	-0.013	0.0327	0.691399	Type 2 diabetes with ophthalmic complications || id:finn-b-E4_DM2OPTH	0.4774	finn-b-E4_DM2OPTH
rs728849	G	A	-0.0131	0.0327	0.6891	Type 2 diabetes with ophthalmic complications || id:finn-b-E4_DM2OPTH	0.4821	finn-b-E4_DM2OPTH
rs16823675	C	T	-0.0275	0.0405	0.4966	Type 2 diabetes with ophthalmic complications || id:finn-b-E4_DM2OPTH	0.2038	finn-b-E4_DM2OPTH
rs62251337	G	A	-0.0682	0.0467	0.1438	Type 2 diabetes with ophthalmic complications || id:finn-b-E4_DM2OPTH	0.8582	finn-b-E4_DM2OPTH
rs13066142	G	A	0.0582	0.0564	0.3019	Type 2 diabetes with ophthalmic complications || id:finn-b-E4_DM2OPTH	0.09125	finn-b-E4_DM2OPTH
rs66710942	T	C	-0.0023	0.0327	0.9445	Type 2 diabetes with ophthalmic complications || id:finn-b-E4_DM2OPTH	0.4747	finn-b-E4_DM2OPTH
rs13033315	T	A	-0.0455	0.0349	0.1924	Type 2 diabetes with ophthalmic complications || id:finn-b-E4_DM2OPTH	0.3198	finn-b-E4_DM2OPTH
rs3754624	C	T	0.0093	0.0428	0.8281	Type 2 diabetes with ophthalmic complications || id:finn-b-E4_DM2OPTH	0.1772	finn-b-E4_DM2OPTH
rs4257531	G	A	-0.0241	0.0543	0.6567	Type 2 diabetes with ophthalmic complications || id:finn-b-E4_DM2OPTH	0.1053	finn-b-E4_DM2OPTH
rs6776814	T	C	-0.1235	0.1129	0.2739	Type 2 diabetes with ophthalmic complications || id:finn-b-E4_DM2OPTH	0.02051	finn-b-E4_DM2OPTH
rs16843660	A	G	-0.115	0.0922	0.2123	Type 2 diabetes with ophthalmic complications || id:finn-b-E4_DM2OPTH	0.03191	finn-b-E4_DM2OPTH
rs10200320	T	C	-0.0825	0.0402	0.0402504	Type 2 diabetes with ophthalmic complications || id:finn-b-E4_DM2OPTH	0.7846	finn-b-E4_DM2OPTH
rs6759615	A	G	-0.0451	0.0554	0.4152	Type 2 diabetes with ophthalmic complications || id:finn-b-E4_DM2OPTH	0.09778	finn-b-E4_DM2OPTH
rs13409132	A	G	-0.0484	0.0874	0.579599	Type 2 diabetes with ophthalmic complications || id:finn-b-E4_DM2OPTH	0.03561	finn-b-E4_DM2OPTH
rs62187631	T	C	0.0251	0.0414	0.5434	Type 2 diabetes with ophthalmic complications || id:finn-b-E4_DM2OPTH	0.1921	finn-b-E4_DM2OPTH
rs6442336	T	C	0.0228	0.0379	0.5478	Type 2 diabetes with ophthalmic complications || id:finn-b-E4_DM2OPTH	0.7484	finn-b-E4_DM2OPTH
rs9809789	C	T	-0.0312	0.0427	0.465	Type 2 diabetes with ophthalmic complications || id:finn-b-E4_DM2OPTH	0.1828	finn-b-E4_DM2OPTH
rs704418	C	T	-0.0105	0.0493	0.8321	Type 2 diabetes with ophthalmic complications || id:finn-b-E4_DM2OPTH	0.8682	finn-b-E4_DM2OPTH
rs6793778	T	C	0.0475	0.0372	0.2024	Type 2 diabetes with ophthalmic complications || id:finn-b-E4_DM2OPTH	0.7396	finn-b-E4_DM2OPTH
rs4955932	T	C	0.0464	0.0339	0.1715	Type 2 diabetes with ophthalmic complications || id:finn-b-E4_DM2OPTH	0.3881	finn-b-E4_DM2OPTH
rs967319	T	C	-0.008	0.0381	0.8335	Type 2 diabetes with ophthalmic complications || id:finn-b-E4_DM2OPTH	0.24	finn-b-E4_DM2OPTH
rs9837139	A	G	-0.0427	0.0595	0.4729	Type 2 diabetes with ophthalmic complications || id:finn-b-E4_DM2OPTH	0.08462	finn-b-E4_DM2OPTH
rs4347804	G	A	-0.0257	0.0949	0.786799	Type 2 diabetes with ophthalmic complications || id:finn-b-E4_DM2OPTH	0.9683	finn-b-E4_DM2OPTH
rs62191117	A	G	-0.0151	0.0405	0.709499	Type 2 diabetes with ophthalmic complications || id:finn-b-E4_DM2OPTH	0.2056	finn-b-E4_DM2OPTH
rs80124826	T	C	0.0369	0.0996	0.7105	Type 2 diabetes with ophthalmic complications || id:finn-b-E4_DM2OPTH	0.02722	finn-b-E4_DM2OPTH
rs9852893	G	C	-0.0333	0.0367	0.3646	Type 2 diabetes with ophthalmic complications || id:finn-b-E4_DM2OPTH	0.71	finn-b-E4_DM2OPTH
rs12634544	T	C	-0.0411	0.0358	0.2507	Type 2 diabetes with ophthalmic complications || id:finn-b-E4_DM2OPTH	0.2965	finn-b-E4_DM2OPTH
rs2371572	A	C	-0.0244	0.0328	0.4559	Type 2 diabetes with ophthalmic complications || id:finn-b-E4_DM2OPTH	0.4666	finn-b-E4_DM2OPTH
rs6431586	A	G	-0.0517	0.0594	0.3838	Type 2 diabetes with ophthalmic complications || id:finn-b-E4_DM2OPTH	0.08385	finn-b-E4_DM2OPTH
rs6674304	C	T	-0.0467	0.087	0.5916	Type 2 diabetes with ophthalmic complications || id:finn-b-E4_DM2OPTH	0.03818	finn-b-E4_DM2OPTH
rs6681678	T	C	-0.0832	0.0917	0.3646	Type 2 diabetes with ophthalmic complications || id:finn-b-E4_DM2OPTH	0.9664	finn-b-E4_DM2OPTH
rs12038887	C	G	0.0392	0.048	0.4147	Type 2 diabetes with ophthalmic complications || id:finn-b-E4_DM2OPTH	0.1355	finn-b-E4_DM2OPTH
rs1241171	G	A	-0.0471	0.0465	0.3113	Type 2 diabetes with ophthalmic complications || id:finn-b-E4_DM2OPTH	0.1441	finn-b-E4_DM2OPTH
rs11184341	C	G	-0.0626	0.0364	0.0860796	Type 2 diabetes with ophthalmic complications || id:finn-b-E4_DM2OPTH	0.7256	finn-b-E4_DM2OPTH
rs511419	T	C	0.0475	0.0568	0.403	Type 2 diabetes with ophthalmic complications || id:finn-b-E4_DM2OPTH	0.08941	finn-b-E4_DM2OPTH
rs66746423	C	T	0.0524	0.0454	0.2488	Type 2 diabetes with ophthalmic complications || id:finn-b-E4_DM2OPTH	0.1518	finn-b-E4_DM2OPTH
rs72640280	A	G	0.0055	0.0715	0.9383	Type 2 diabetes with ophthalmic complications || id:finn-b-E4_DM2OPTH	0.05522	finn-b-E4_DM2OPTH
rs12741784	C	T	0.0289	0.0374	0.4402	Type 2 diabetes with ophthalmic complications || id:finn-b-E4_DM2OPTH	0.2577	finn-b-E4_DM2OPTH
rs10917203	A	C	0.0016	0.0335	0.9616	Type 2 diabetes with ophthalmic complications || id:finn-b-E4_DM2OPTH	0.393	finn-b-E4_DM2OPTH
rs2249707	T	C	0.0424	0.0369	0.2515	Type 2 diabetes with ophthalmic complications || id:finn-b-E4_DM2OPTH	0.7258	finn-b-E4_DM2OPTH
rs12079579	A	G	0.0504	0.0585	0.3889	Type 2 diabetes with ophthalmic complications || id:finn-b-E4_DM2OPTH	0.08485	finn-b-E4_DM2OPTH
rs9887954	G	A	-0.0252	0.0333	0.4499	Type 2 diabetes with ophthalmic complications || id:finn-b-E4_DM2OPTH	0.4092	finn-b-E4_DM2OPTH
rs61806970	C	T	-0.064	0.0648	0.3234	Type 2 diabetes with ophthalmic complications || id:finn-b-E4_DM2OPTH	0.06783	finn-b-E4_DM2OPTH
rs7880204	T	C	0.0254	0.0379	0.502599	Type 2 diabetes with ophthalmic complications || id:finn-b-E4_DM2OPTH	0.2461	finn-b-E4_DM2OPTH
rs16843578	C	T	0.0454	0.0723	0.530401	Type 2 diabetes with ophthalmic complications || id:finn-b-E4_DM2OPTH	0.05318	finn-b-E4_DM2OPTH
rs6677933	C	T	0.0664	0.0465	0.1533	Type 2 diabetes with ophthalmic complications || id:finn-b-E4_DM2OPTH	0.1466	finn-b-E4_DM2OPTH
rs72706335	T	C	0.061	0.1034	0.5549	Type 2 diabetes with ophthalmic complications || id:finn-b-E4_DM2OPTH	0.02564	finn-b-E4_DM2OPTH
rs10797540	A	G	0.07	0.033	0.0338104	Type 2 diabetes with ophthalmic complications || id:finn-b-E4_DM2OPTH	0.4446	finn-b-E4_DM2OPTH
rs10927394	G	T	0.0053	0.1146	0.9631	Type 2 diabetes with ophthalmic complications || id:finn-b-E4_DM2OPTH	0.01934	finn-b-E4_DM2OPTH
rs4506496	A	G	-0.0024	0.0359	0.9475	Type 2 diabetes with ophthalmic complications || id:finn-b-E4_DM2OPTH	0.7069	finn-b-E4_DM2OPTH
rs716604	A	G	-0.0369	0.0388	0.3419	Type 2 diabetes with ophthalmic complications || id:finn-b-E4_DM2OPTH	0.2296	finn-b-E4_DM2OPTH
rs7583465	C	T	0.0686	0.0328	0.0365999	Type 2 diabetes with ophthalmic complications || id:finn-b-E4_DM2OPTH	0.4394	finn-b-E4_DM2OPTH
rs4669806	G	T	0.006	0.0396	0.8803	Type 2 diabetes with ophthalmic complications || id:finn-b-E4_DM2OPTH	0.2138	finn-b-E4_DM2OPTH
rs9973954	G	A	-0.0136	0.0342	0.6901	Type 2 diabetes with ophthalmic complications || id:finn-b-E4_DM2OPTH	0.6438	finn-b-E4_DM2OPTH
rs7540303	C	T	0.0117	0.0338	0.7294	Type 2 diabetes with ophthalmic complications || id:finn-b-E4_DM2OPTH	0.3653	finn-b-E4_DM2OPTH
rs6676699	T	G	-0.0456	0.0355	0.1992	Type 2 diabetes with ophthalmic complications || id:finn-b-E4_DM2OPTH	0.6983	finn-b-E4_DM2OPTH
rs3125832	A	C	-0.0305	0.0394	0.4393	Type 2 diabetes with ophthalmic complications || id:finn-b-E4_DM2OPTH	0.2262	finn-b-E4_DM2OPTH
rs7555878	G	A	0.0032	0.0379	0.9317	Type 2 diabetes with ophthalmic complications || id:finn-b-E4_DM2OPTH	0.7528	finn-b-E4_DM2OPTH
rs12069354	C	T	-0.1083	0.0676	0.1092	Type 2 diabetes with ophthalmic complications || id:finn-b-E4_DM2OPTH	0.06226	finn-b-E4_DM2OPTH
rs1032598	G	A	-0.0515	0.0439	0.2411	Type 2 diabetes with ophthalmic complications || id:finn-b-E4_DM2OPTH	0.1664	finn-b-E4_DM2OPTH
rs6663859	G	C	0.0647	0.0328	0.0484005	Type 2 diabetes with ophthalmic complications || id:finn-b-E4_DM2OPTH	0.5269	finn-b-E4_DM2OPTH
rs4644504	T	C	0.0148	0.0648	0.8198	Type 2 diabetes with ophthalmic complications || id:finn-b-E4_DM2OPTH	0.06731	finn-b-E4_DM2OPTH
rs61823518	A	C	0.0361	0.0534	0.4985	Type 2 diabetes with ophthalmic complications || id:finn-b-E4_DM2OPTH	0.1066	finn-b-E4_DM2OPTH
rs10490280	C	T	0.0034	0.0417	0.935	Type 2 diabetes with ophthalmic complications || id:finn-b-E4_DM2OPTH	0.1882	finn-b-E4_DM2OPTH
rs35776111	T	C	-0.0395	0.0353	0.2634	Type 2 diabetes with ophthalmic complications || id:finn-b-E4_DM2OPTH	0.6918	finn-b-E4_DM2OPTH
rs4649206	A	G	0.03	0.0334	0.3702	Type 2 diabetes with ophthalmic complications || id:finn-b-E4_DM2OPTH	0.5571	finn-b-E4_DM2OPTH
rs74060145	C	G	-0.006	0.0606	0.9213	Type 2 diabetes with ophthalmic complications || id:finn-b-E4_DM2OPTH	0.079	finn-b-E4_DM2OPTH
rs6679026	T	C	0.1192	0.054	0.02732	Type 2 diabetes with ophthalmic complications || id:finn-b-E4_DM2OPTH	0.1008	finn-b-E4_DM2OPTH
rs72874194	G	C	-0.1198	0.0477	0.0120301	Type 2 diabetes with ophthalmic complications || id:finn-b-E4_DM2OPTH	0.1404	finn-b-E4_DM2OPTH
rs7595136	C	A	0.0565	0.0438	0.1976	Type 2 diabetes with ophthalmic complications || id:finn-b-E4_DM2OPTH	0.1686	finn-b-E4_DM2OPTH
rs6761463	C	G	-0.0449	0.0472	0.3415	Type 2 diabetes with ophthalmic complications || id:finn-b-E4_DM2OPTH	0.864	finn-b-E4_DM2OPTH
rs2882478	G	A	-0.0096	0.0327	0.768599	Type 2 diabetes with ophthalmic complications || id:finn-b-E4_DM2OPTH	0.5377	finn-b-E4_DM2OPTH
rs7561370	C	T	0.0045	0.0458	0.9221	Type 2 diabetes with ophthalmic complications || id:finn-b-E4_DM2OPTH	0.8504	finn-b-E4_DM2OPTH
rs6542556	G	A	0.0443	0.0338	0.1896	Type 2 diabetes with ophthalmic complications || id:finn-b-E4_DM2OPTH	0.6188	finn-b-E4_DM2OPTH
rs4848741	G	A	-0.0126	0.0382	0.7417	Type 2 diabetes with ophthalmic complications || id:finn-b-E4_DM2OPTH	0.7613	finn-b-E4_DM2OPTH
rs2428166	G	A	-0.0518	0.1372	0.7057	Type 2 diabetes with ophthalmic complications || id:finn-b-E4_DM2OPTH	0.01424	finn-b-E4_DM2OPTH
rs7752361	G	A	0.0004	0.0326	0.9894	Type 2 diabetes with ophthalmic complications || id:finn-b-E4_DM2OPTH	0.517	finn-b-E4_DM2OPTH
rs12216169	T	A	-0.0253	0.0512	0.6204	Type 2 diabetes with ophthalmic complications || id:finn-b-E4_DM2OPTH	0.1168	finn-b-E4_DM2OPTH
rs553072	G	A	-0.1278	0.0424	0.002559	Type 2 diabetes with ophthalmic complications || id:finn-b-E4_DM2OPTH	0.1884	finn-b-E4_DM2OPTH
rs36155147	T	C	-0.0185	0.0362	0.609901	Type 2 diabetes with ophthalmic complications || id:finn-b-E4_DM2OPTH	0.6599	finn-b-E4_DM2OPTH
rs4492265	G	A	-0.0526	0.0357	0.1404	Type 2 diabetes with ophthalmic complications || id:finn-b-E4_DM2OPTH	0.6958	finn-b-E4_DM2OPTH
rs66473610	T	G	-0.0256	0.0509	0.6151	Type 2 diabetes with ophthalmic complications || id:finn-b-E4_DM2OPTH	0.1186	finn-b-E4_DM2OPTH
rs4400279	A	G	0.0632	0.035	0.0710493	Type 2 diabetes with ophthalmic complications || id:finn-b-E4_DM2OPTH	0.3229	finn-b-E4_DM2OPTH
rs12668619	A	G	0.0174	0.0347	0.6163	Type 2 diabetes with ophthalmic complications || id:finn-b-E4_DM2OPTH	0.3292	finn-b-E4_DM2OPTH
rs9349825	A	G	0.0589	0.0421	0.1616	Type 2 diabetes with ophthalmic complications || id:finn-b-E4_DM2OPTH	0.1895	finn-b-E4_DM2OPTH
rs7801843	A	G	-0.0641	0.0453	0.1575	Type 2 diabetes with ophthalmic complications || id:finn-b-E4_DM2OPTH	0.1527	finn-b-E4_DM2OPTH
rs10231386	G	C	-0.0051	0.0603	0.9332	Type 2 diabetes with ophthalmic complications || id:finn-b-E4_DM2OPTH	0.07873	finn-b-E4_DM2OPTH
rs62448869	T	A	-0.0157	0.0329	0.6337	Type 2 diabetes with ophthalmic complications || id:finn-b-E4_DM2OPTH	0.5352	finn-b-E4_DM2OPTH
rs62448871	C	A	-0.0156	0.0329	0.6343	Type 2 diabetes with ophthalmic complications || id:finn-b-E4_DM2OPTH	0.5353	finn-b-E4_DM2OPTH
rs212393	A	G	-0.0037	0.0403	0.9263	Type 2 diabetes with ophthalmic complications || id:finn-b-E4_DM2OPTH	0.7926	finn-b-E4_DM2OPTH
rs11992182	A	C	0.0281	0.0392	0.473301	Type 2 diabetes with ophthalmic complications || id:finn-b-E4_DM2OPTH	0.2227	finn-b-E4_DM2OPTH
rs4452755	A	C	-0.0311	0.0346	0.3679	Type 2 diabetes with ophthalmic complications || id:finn-b-E4_DM2OPTH	0.3382	finn-b-E4_DM2OPTH
rs74757828	A	T	-0.0516	0.0615	0.4009	Type 2 diabetes with ophthalmic complications || id:finn-b-E4_DM2OPTH	0.07574	finn-b-E4_DM2OPTH
rs6469506	T	A	-0.0661	0.0345	0.0551798	Type 2 diabetes with ophthalmic complications || id:finn-b-E4_DM2OPTH	0.3318	finn-b-E4_DM2OPTH
rs12056802	C	G	0.0341	0.0494	0.4903	Type 2 diabetes with ophthalmic complications || id:finn-b-E4_DM2OPTH	0.127	finn-b-E4_DM2OPTH
rs118104867	C	T	0.0141	0.0643	0.8265	Type 2 diabetes with ophthalmic complications || id:finn-b-E4_DM2OPTH	0.06937	finn-b-E4_DM2OPTH
rs13279148	G	A	-0.0743	0.0522	0.1544	Type 2 diabetes with ophthalmic complications || id:finn-b-E4_DM2OPTH	0.1109	finn-b-E4_DM2OPTH
rs7823228	C	G	-0.0247	0.0436	0.5713	Type 2 diabetes with ophthalmic complications || id:finn-b-E4_DM2OPTH	0.8294	finn-b-E4_DM2OPTH
rs2909242	A	C	-0.0488	0.0348	0.1612	Type 2 diabetes with ophthalmic complications || id:finn-b-E4_DM2OPTH	0.6685	finn-b-E4_DM2OPTH
rs10464997	G	A	-0.0084	0.0423	0.8422	Type 2 diabetes with ophthalmic complications || id:finn-b-E4_DM2OPTH	0.1847	finn-b-E4_DM2OPTH
rs35703006	G	T	-0.0235	0.0381	0.5364	Type 2 diabetes with ophthalmic complications || id:finn-b-E4_DM2OPTH	0.2444	finn-b-E4_DM2OPTH
rs2644627	C	G	-0.0281	0.033	0.3934	Type 2 diabetes with ophthalmic complications || id:finn-b-E4_DM2OPTH	0.4285	finn-b-E4_DM2OPTH
rs2853179	T	C	0.0603	0.0391	0.123	Type 2 diabetes with ophthalmic complications || id:finn-b-E4_DM2OPTH	0.7709	finn-b-E4_DM2OPTH
rs2683313	G	A	-0.03	0.0352	0.3942	Type 2 diabetes with ophthalmic complications || id:finn-b-E4_DM2OPTH	0.6857	finn-b-E4_DM2OPTH
rs80046645	C	G	0.0041	0.0839	0.961	Type 2 diabetes with ophthalmic complications || id:finn-b-E4_DM2OPTH	0.03819	finn-b-E4_DM2OPTH
rs11745923	G	T	-0.0176	0.0335	0.5994	Type 2 diabetes with ophthalmic complications || id:finn-b-E4_DM2OPTH	0.3935	finn-b-E4_DM2OPTH
rs326049	C	G	-0.0273	0.0372	0.4641	Type 2 diabetes with ophthalmic complications || id:finn-b-E4_DM2OPTH	0.2665	finn-b-E4_DM2OPTH
rs115807074	A	G	0.0801	0.1562	0.6084	Type 2 diabetes with ophthalmic complications || id:finn-b-E4_DM2OPTH	0.01104	finn-b-E4_DM2OPTH
rs7725895	A	G	-0.0329	0.0508	0.516699	Type 2 diabetes with ophthalmic complications || id:finn-b-E4_DM2OPTH	0.1201	finn-b-E4_DM2OPTH
rs59805249	T	C	0.0157	0.0561	0.778999	Type 2 diabetes with ophthalmic complications || id:finn-b-E4_DM2OPTH	0.09354	finn-b-E4_DM2OPTH
rs1035406	G	A	-0.0121	0.0511	0.8123	Type 2 diabetes with ophthalmic complications || id:finn-b-E4_DM2OPTH	0.116	finn-b-E4_DM2OPTH
rs76779974	C	G	-0.0146	0.0561	0.7944	Type 2 diabetes with ophthalmic complications || id:finn-b-E4_DM2OPTH	0.09277	finn-b-E4_DM2OPTH
rs11135366	C	G	-0.0525	0.0384	0.1714	Type 2 diabetes with ophthalmic complications || id:finn-b-E4_DM2OPTH	0.2366	finn-b-E4_DM2OPTH
rs3860755	G	C	0.0079	0.0351	0.8227	Type 2 diabetes with ophthalmic complications || id:finn-b-E4_DM2OPTH	0.3237	finn-b-E4_DM2OPTH
rs10070053	A	G	-0.0047	0.0331	0.888	Type 2 diabetes with ophthalmic complications || id:finn-b-E4_DM2OPTH	0.4142	finn-b-E4_DM2OPTH
rs13154778	T	A	0.0405	0.0377	0.282	Type 2 diabetes with ophthalmic complications || id:finn-b-E4_DM2OPTH	0.2514	finn-b-E4_DM2OPTH
rs10044993	A	C	0.0339	0.0587	0.5642	Type 2 diabetes with ophthalmic complications || id:finn-b-E4_DM2OPTH	0.9148	finn-b-E4_DM2OPTH
rs34660375	A	G	0.0143	0.0463	0.757399	Type 2 diabetes with ophthalmic complications || id:finn-b-E4_DM2OPTH	0.1543	finn-b-E4_DM2OPTH
rs9460691	C	A	0.0629	0.0415	0.1299	Type 2 diabetes with ophthalmic complications || id:finn-b-E4_DM2OPTH	0.1949	finn-b-E4_DM2OPTH
rs140997932	T	C	0.1489	0.0707	0.0353704	Type 2 diabetes with ophthalmic complications || id:finn-b-E4_DM2OPTH	0.05485	finn-b-E4_DM2OPTH
rs12649930	T	G	0.0008	0.055	0.9879	Type 2 diabetes with ophthalmic complications || id:finn-b-E4_DM2OPTH	0.1	finn-b-E4_DM2OPTH
rs2276875	A	G	0.0184	0.0377	0.6255	Type 2 diabetes with ophthalmic complications || id:finn-b-E4_DM2OPTH	0.2608	finn-b-E4_DM2OPTH
rs13105690	C	T	-0.0298	0.0365	0.4139	Type 2 diabetes with ophthalmic complications || id:finn-b-E4_DM2OPTH	0.7143	finn-b-E4_DM2OPTH
rs12508214	C	T	-0.0003	0.0349	0.9935	Type 2 diabetes with ophthalmic complications || id:finn-b-E4_DM2OPTH	0.3388	finn-b-E4_DM2OPTH
rs2863363	G	A	0.0004	0.0379	0.9923	Type 2 diabetes with ophthalmic complications || id:finn-b-E4_DM2OPTH	0.7553	finn-b-E4_DM2OPTH
rs148376875	T	G	0.0558	0.0457	0.2218	Type 2 diabetes with ophthalmic complications || id:finn-b-E4_DM2OPTH	0.1529	finn-b-E4_DM2OPTH
rs2861203	G	A	-0.0327	0.0359	0.3619	Type 2 diabetes with ophthalmic complications || id:finn-b-E4_DM2OPTH	0.2998	finn-b-E4_DM2OPTH
rs74663707	C	T	0.003	0.0668	0.9642	Type 2 diabetes with ophthalmic complications || id:finn-b-E4_DM2OPTH	0.06596	finn-b-E4_DM2OPTH
rs4687132	G	A	0.0358	0.0342	0.2955	Type 2 diabetes with ophthalmic complications || id:finn-b-E4_DM2OPTH	0.3483	finn-b-E4_DM2OPTH
rs57199565	T	C	0.0283	0.0427	0.5069	Type 2 diabetes with ophthalmic complications || id:finn-b-E4_DM2OPTH	0.1997	finn-b-E4_DM2OPTH
rs2367850	G	C	0.0756	0.0399	0.0580003	Type 2 diabetes with ophthalmic complications || id:finn-b-E4_DM2OPTH	0.2223	finn-b-E4_DM2OPTH
rs13086907	G	A	0.0004	0.0394	0.9914	Type 2 diabetes with ophthalmic complications || id:finn-b-E4_DM2OPTH	0.2223	finn-b-E4_DM2OPTH
rs4680035	G	A	0.0494	0.0335	0.1409	Type 2 diabetes with ophthalmic complications || id:finn-b-E4_DM2OPTH	0.3854	finn-b-E4_DM2OPTH
rs62273907	A	G	-0.0178	0.0648	0.783401	Type 2 diabetes with ophthalmic complications || id:finn-b-E4_DM2OPTH	0.06697	finn-b-E4_DM2OPTH
rs62285697	C	T	0.006	0.0377	0.8738	Type 2 diabetes with ophthalmic complications || id:finn-b-E4_DM2OPTH	0.2537	finn-b-E4_DM2OPTH
rs11709800	T	C	-0.0415	0.0434	0.3384	Type 2 diabetes with ophthalmic complications || id:finn-b-E4_DM2OPTH	0.1687	finn-b-E4_DM2OPTH
rs76717940	T	A	-0.1308	0.0723	0.0704304	Type 2 diabetes with ophthalmic complications || id:finn-b-E4_DM2OPTH	0.05599	finn-b-E4_DM2OPTH
rs12638134	T	G	-0.0203	0.0331	0.539299	Type 2 diabetes with ophthalmic complications || id:finn-b-E4_DM2OPTH	0.4161	finn-b-E4_DM2OPTH
rs35740166	C	T	-0.0581	0.0558	0.2978	Type 2 diabetes with ophthalmic complications || id:finn-b-E4_DM2OPTH	0.09562	finn-b-E4_DM2OPTH
rs11098863	A	T	0.023	0.0328	0.4841	Type 2 diabetes with ophthalmic complications || id:finn-b-E4_DM2OPTH	0.5215	finn-b-E4_DM2OPTH
rs74354280	C	T	-0.0211	0.0364	0.5624	Type 2 diabetes with ophthalmic complications || id:finn-b-E4_DM2OPTH	0.2789	finn-b-E4_DM2OPTH
rs77304857	C	A	-0.0215	0.0413	0.6038	Type 2 diabetes with ophthalmic complications || id:finn-b-E4_DM2OPTH	0.1935	finn-b-E4_DM2OPTH
rs28889936	A	C	0.0858	0.0552	0.1198	Type 2 diabetes with ophthalmic complications || id:finn-b-E4_DM2OPTH	0.09575	finn-b-E4_DM2OPTH
rs73218807	G	A	0.1423	0.06	0.0176202	Type 2 diabetes with ophthalmic complications || id:finn-b-E4_DM2OPTH	0.08096	finn-b-E4_DM2OPTH
rs3821998	C	A	-0.107	0.0535	0.0455198	Type 2 diabetes with ophthalmic complications || id:finn-b-E4_DM2OPTH	0.1055	finn-b-E4_DM2OPTH
rs3761728	G	T	-0.0173	0.0377	0.646001	Type 2 diabetes with ophthalmic complications || id:finn-b-E4_DM2OPTH	0.7488	finn-b-E4_DM2OPTH
rs76904847	G	A	0.0129	0.0435	0.7673	Type 2 diabetes with ophthalmic complications || id:finn-b-E4_DM2OPTH	0.1761	finn-b-E4_DM2OPTH
rs11761679	T	C	0.0457	0.0472	0.3333	Type 2 diabetes with ophthalmic complications || id:finn-b-E4_DM2OPTH	0.1394	finn-b-E4_DM2OPTH
rs2435610	A	C	-0.0188	0.0379	0.6187	Type 2 diabetes with ophthalmic complications || id:finn-b-E4_DM2OPTH	0.2517	finn-b-E4_DM2OPTH
rs28603357	T	C	0.1549	0.1174	0.187	Type 2 diabetes with ophthalmic complications || id:finn-b-E4_DM2OPTH	0.01997	finn-b-E4_DM2OPTH
rs6972479	A	G	-0.0045	0.0406	0.9109	Type 2 diabetes with ophthalmic complications || id:finn-b-E4_DM2OPTH	0.2055	finn-b-E4_DM2OPTH
rs73158814	C	G	-0.0807	0.0863	0.3493	Type 2 diabetes with ophthalmic complications || id:finn-b-E4_DM2OPTH	0.03676	finn-b-E4_DM2OPTH
rs62478832	T	A	0.0342	0.0345	0.3215	Type 2 diabetes with ophthalmic complications || id:finn-b-E4_DM2OPTH	0.3408	finn-b-E4_DM2OPTH
rs10458299	T	C	-0.1024	0.0621	0.0992407	Type 2 diabetes with ophthalmic complications || id:finn-b-E4_DM2OPTH	0.07437	finn-b-E4_DM2OPTH
rs62467127	C	T	0.1127	0.1039	0.2781	Type 2 diabetes with ophthalmic complications || id:finn-b-E4_DM2OPTH	0.02507	finn-b-E4_DM2OPTH
rs55756211	T	C	-0.0355	0.0633	0.5755	Type 2 diabetes with ophthalmic complications || id:finn-b-E4_DM2OPTH	0.07248	finn-b-E4_DM2OPTH
rs11958296	A	G	-0.1044	0.0778	0.1793	Type 2 diabetes with ophthalmic complications || id:finn-b-E4_DM2OPTH	0.04457	finn-b-E4_DM2OPTH
rs584122	T	C	-0.0534	0.0696	0.4431	Type 2 diabetes with ophthalmic complications || id:finn-b-E4_DM2OPTH	0.9411	finn-b-E4_DM2OPTH
rs17730011	G	A	-0.0042	0.0398	0.9157	Type 2 diabetes with ophthalmic complications || id:finn-b-E4_DM2OPTH	0.2157	finn-b-E4_DM2OPTH
rs13192624	T	C	0.0134	0.038	0.724201	Type 2 diabetes with ophthalmic complications || id:finn-b-E4_DM2OPTH	0.2434	finn-b-E4_DM2OPTH
rs1145877	G	A	0.0513	0.0477	0.2817	Type 2 diabetes with ophthalmic complications || id:finn-b-E4_DM2OPTH	0.8623	finn-b-E4_DM2OPTH
rs55736413	C	T	0.045	0.0772	0.5603	Type 2 diabetes with ophthalmic complications || id:finn-b-E4_DM2OPTH	0.04679	finn-b-E4_DM2OPTH
rs4895919	C	T	-0.0317	0.0327	0.3326	Type 2 diabetes with ophthalmic complications || id:finn-b-E4_DM2OPTH	0.5191	finn-b-E4_DM2OPTH
rs2081023	A	G	-0.0116	0.0463	0.8026	Type 2 diabetes with ophthalmic complications || id:finn-b-E4_DM2OPTH	0.1429	finn-b-E4_DM2OPTH
rs6930661	C	T	0.0491	0.0688	0.4752	Type 2 diabetes with ophthalmic complications || id:finn-b-E4_DM2OPTH	0.06084	finn-b-E4_DM2OPTH
rs857444	C	T	-0.0302	0.0339	0.3728	Type 2 diabetes with ophthalmic complications || id:finn-b-E4_DM2OPTH	0.3688	finn-b-E4_DM2OPTH
rs395407	C	G	0.0082	0.0454	0.8559	Type 2 diabetes with ophthalmic complications || id:finn-b-E4_DM2OPTH	0.8337	finn-b-E4_DM2OPTH
rs6881988	C	G	0.016	0.0329	0.6273	Type 2 diabetes with ophthalmic complications || id:finn-b-E4_DM2OPTH	0.5096	finn-b-E4_DM2OPTH
rs62390301	T	C	-0.0049	0.0407	0.9038	Type 2 diabetes with ophthalmic complications || id:finn-b-E4_DM2OPTH	0.2	finn-b-E4_DM2OPTH
rs199035	G	A	0.0979	0.033	0.002988	Type 2 diabetes with ophthalmic complications || id:finn-b-E4_DM2OPTH	0.5558	finn-b-E4_DM2OPTH
rs62395635	T	C	-0.0051	0.0676	0.9399	Type 2 diabetes with ophthalmic complications || id:finn-b-E4_DM2OPTH	0.06244	finn-b-E4_DM2OPTH
rs57091572	A	G	-0.0902	0.0482	0.0615304	Type 2 diabetes with ophthalmic complications || id:finn-b-E4_DM2OPTH	0.1313	finn-b-E4_DM2OPTH
rs111552159	C	G	0.0553	0.0799	0.488599	Type 2 diabetes with ophthalmic complications || id:finn-b-E4_DM2OPTH	0.0447	finn-b-E4_DM2OPTH
rs4388134	T	C	0.0357	0.0366	0.3296	Type 2 diabetes with ophthalmic complications || id:finn-b-E4_DM2OPTH	0.7223	finn-b-E4_DM2OPTH
rs4957061	T	C	0.0243	0.0335	0.4688	Type 2 diabetes with ophthalmic complications || id:finn-b-E4_DM2OPTH	0.4227	finn-b-E4_DM2OPTH
rs35506912	G	C	0.0063	0.0409	0.8769	Type 2 diabetes with ophthalmic complications || id:finn-b-E4_DM2OPTH	0.2113	finn-b-E4_DM2OPTH
rs12906958	C	T	0.0126	0.0359	0.725401	Type 2 diabetes with ophthalmic complications || id:finn-b-E4_DM2OPTH	0.292	finn-b-E4_DM2OPTH
rs9932954	A	G	0.0255	0.0349	0.464	Type 2 diabetes with ophthalmic complications || id:finn-b-E4_DM2OPTH	0.3348	finn-b-E4_DM2OPTH
rs17214486	C	A	-0.0729	0.0351	0.0377503	Type 2 diabetes with ophthalmic complications || id:finn-b-E4_DM2OPTH	0.324	finn-b-E4_DM2OPTH
rs7148504	T	G	-0.0367	0.0332	0.2677	Type 2 diabetes with ophthalmic complications || id:finn-b-E4_DM2OPTH	0.5992	finn-b-E4_DM2OPTH
rs68104925	T	C	-0.0175	0.0355	0.6217	Type 2 diabetes with ophthalmic complications || id:finn-b-E4_DM2OPTH	0.3069	finn-b-E4_DM2OPTH
rs1850003	A	G	0.087	0.0386	0.0242499	Type 2 diabetes with ophthalmic complications || id:finn-b-E4_DM2OPTH	0.232	finn-b-E4_DM2OPTH
rs11071887	T	C	-0.0035	0.0351	0.921	Type 2 diabetes with ophthalmic complications || id:finn-b-E4_DM2OPTH	0.3244	finn-b-E4_DM2OPTH
rs12050685	A	G	-0.014	0.0361	0.6991	Type 2 diabetes with ophthalmic complications || id:finn-b-E4_DM2OPTH	0.2802	finn-b-E4_DM2OPTH
rs72783037	C	A	-0.0253	0.0404	0.5305	Type 2 diabetes with ophthalmic complications || id:finn-b-E4_DM2OPTH	0.2064	finn-b-E4_DM2OPTH
rs328312	T	A	-0.0318	0.0328	0.3328	Type 2 diabetes with ophthalmic complications || id:finn-b-E4_DM2OPTH	0.4615	finn-b-E4_DM2OPTH
rs929878	T	C	0.0522	0.0397	0.1893	Type 2 diabetes with ophthalmic complications || id:finn-b-E4_DM2OPTH	0.7867	finn-b-E4_DM2OPTH
rs61060922	T	G	-0.0262	0.0911	0.774	Type 2 diabetes with ophthalmic complications || id:finn-b-E4_DM2OPTH	0.03358	finn-b-E4_DM2OPTH
rs12921100	T	A	0.0248	0.0367	0.499401	Type 2 diabetes with ophthalmic complications || id:finn-b-E4_DM2OPTH	0.7298	finn-b-E4_DM2OPTH
rs11150408	G	T	-0.0395	0.033	0.232	Type 2 diabetes with ophthalmic complications || id:finn-b-E4_DM2OPTH	0.5212	finn-b-E4_DM2OPTH
rs35555519	C	G	0.0313	0.0552	0.5712	Type 2 diabetes with ophthalmic complications || id:finn-b-E4_DM2OPTH	0.09847	finn-b-E4_DM2OPTH
rs9586501	G	A	-0.0045	0.037	0.9028	Type 2 diabetes with ophthalmic complications || id:finn-b-E4_DM2OPTH	0.2624	finn-b-E4_DM2OPTH
rs9541268	C	A	-0.0436	0.0566	0.441	Type 2 diabetes with ophthalmic complications || id:finn-b-E4_DM2OPTH	0.09028	finn-b-E4_DM2OPTH
rs12434631	A	G	0.1221	0.0532	0.0217601	Type 2 diabetes with ophthalmic complications || id:finn-b-E4_DM2OPTH	0.1057	finn-b-E4_DM2OPTH
rs36095275	C	T	0.0439	0.0332	0.1864	Type 2 diabetes with ophthalmic complications || id:finn-b-E4_DM2OPTH	0.4178	finn-b-E4_DM2OPTH
rs74606150	C	G	0.0288	0.0826	0.7268	Type 2 diabetes with ophthalmic complications || id:finn-b-E4_DM2OPTH	0.04094	finn-b-E4_DM2OPTH
rs1271565	C	T	-0.0066	0.0373	0.8591	Type 2 diabetes with ophthalmic complications || id:finn-b-E4_DM2OPTH	0.2609	finn-b-E4_DM2OPTH
rs8013541	A	T	0.0037	0.0328	0.911	Type 2 diabetes with ophthalmic complications || id:finn-b-E4_DM2OPTH	0.4315	finn-b-E4_DM2OPTH
rs362417	G	C	0.0138	0.0398	0.7295	Type 2 diabetes with ophthalmic complications || id:finn-b-E4_DM2OPTH	0.2115	finn-b-E4_DM2OPTH
rs74622183	A	G	-0.1059	0.0578	0.0667898	Type 2 diabetes with ophthalmic complications || id:finn-b-E4_DM2OPTH	0.08951	finn-b-E4_DM2OPTH
rs2017373	C	T	0.0058	0.0339	0.8631	Type 2 diabetes with ophthalmic complications || id:finn-b-E4_DM2OPTH	0.3629	finn-b-E4_DM2OPTH
rs2833528	T	C	0.0608	0.0338	0.0719896	Type 2 diabetes with ophthalmic complications || id:finn-b-E4_DM2OPTH	0.6258	finn-b-E4_DM2OPTH
rs2103510	G	A	-0.0423	0.0508	0.405	Type 2 diabetes with ophthalmic complications || id:finn-b-E4_DM2OPTH	0.1162	finn-b-E4_DM2OPTH
rs2831909	C	T	-0.083	0.0498	0.0952994	Type 2 diabetes with ophthalmic complications || id:finn-b-E4_DM2OPTH	0.8779	finn-b-E4_DM2OPTH
rs2833828	G	A	0.0373	0.0333	0.2624	Type 2 diabetes with ophthalmic complications || id:finn-b-E4_DM2OPTH	0.4118	finn-b-E4_DM2OPTH
rs55658617	T	C	-0.0284	0.089	0.749601	Type 2 diabetes with ophthalmic complications || id:finn-b-E4_DM2OPTH	0.03502	finn-b-E4_DM2OPTH
rs75344046	C	T	-0.1122	0.0768	0.1441	Type 2 diabetes with ophthalmic complications || id:finn-b-E4_DM2OPTH	0.04713	finn-b-E4_DM2OPTH
rs2835874	T	C	0.1629	0.0864	0.0592598	Type 2 diabetes with ophthalmic complications || id:finn-b-E4_DM2OPTH	0.03512	finn-b-E4_DM2OPTH
rs11666533	C	T	-0.0622	0.0598	0.2979	Type 2 diabetes with ophthalmic complications || id:finn-b-E4_DM2OPTH	0.08427	finn-b-E4_DM2OPTH
rs3827020	C	T	0.0616	0.0413	0.1361	Type 2 diabetes with ophthalmic complications || id:finn-b-E4_DM2OPTH	0.1964	finn-b-E4_DM2OPTH
rs243585	C	G	0.0224	0.0369	0.5431	Type 2 diabetes with ophthalmic complications || id:finn-b-E4_DM2OPTH	0.2839	finn-b-E4_DM2OPTH
rs6043847	T	C	-0.123	0.0695	0.0768599	Type 2 diabetes with ophthalmic complications || id:finn-b-E4_DM2OPTH	0.05879	finn-b-E4_DM2OPTH
rs115043014	G	A	0.0905	0.1244	0.467	Type 2 diabetes with ophthalmic complications || id:finn-b-E4_DM2OPTH	0.01743	finn-b-E4_DM2OPTH
rs2759329	A	G	-0.0413	0.0338	0.2216	Type 2 diabetes with ophthalmic complications || id:finn-b-E4_DM2OPTH	0.6313	finn-b-E4_DM2OPTH
rs74592222	G	A	0.03	0.0515	0.56	Type 2 diabetes with ophthalmic complications || id:finn-b-E4_DM2OPTH	0.1157	finn-b-E4_DM2OPTH
rs10923018	G	A	-0.0142	0.033	0.667599	Type 2 diabetes with ophthalmic complications || id:finn-b-E4_DM2OPTH	0.5785	finn-b-E4_DM2OPTH
rs2952020	A	G	-0.043	0.0382	0.2601	Type 2 diabetes with ophthalmic complications || id:finn-b-E4_DM2OPTH	0.7515	finn-b-E4_DM2OPTH
rs62503162	A	G	0.0081	0.0807	0.9195	Type 2 diabetes with ophthalmic complications || id:finn-b-E4_DM2OPTH	0.04306	finn-b-E4_DM2OPTH
rs12684609	T	C	-0.0265	0.0416	0.5234	Type 2 diabetes with ophthalmic complications || id:finn-b-E4_DM2OPTH	0.197	finn-b-E4_DM2OPTH
rs3124783	G	A	-0.0596	0.0486	0.2207	Type 2 diabetes with ophthalmic complications || id:finn-b-E4_DM2OPTH	0.8712	finn-b-E4_DM2OPTH
rs682403	A	G	0.0169	0.0326	0.604901	Type 2 diabetes with ophthalmic complications || id:finn-b-E4_DM2OPTH	0.527	finn-b-E4_DM2OPTH
rs58681734	A	G	-0.0378	0.0403	0.3486	Type 2 diabetes with ophthalmic complications || id:finn-b-E4_DM2OPTH	0.2124	finn-b-E4_DM2OPTH
rs10967781	C	A	0.0384	0.036	0.2856	Type 2 diabetes with ophthalmic complications || id:finn-b-E4_DM2OPTH	0.2888	finn-b-E4_DM2OPTH
rs9555756	A	C	0.052	0.0584	0.3733	Type 2 diabetes with ophthalmic complications || id:finn-b-E4_DM2OPTH	0.08423	finn-b-E4_DM2OPTH
rs7199484	G	A	-0.0052	0.0356	0.8844	Type 2 diabetes with ophthalmic complications || id:finn-b-E4_DM2OPTH	0.3062	finn-b-E4_DM2OPTH
rs35673018	G	A	-0.0159	0.0566	0.7783	Type 2 diabetes with ophthalmic complications || id:finn-b-E4_DM2OPTH	0.09024	finn-b-E4_DM2OPTH
rs158115	G	C	-0.0056	0.049	0.909	Type 2 diabetes with ophthalmic complications || id:finn-b-E4_DM2OPTH	0.1291	finn-b-E4_DM2OPTH
rs4904512	T	C	-0.0197	0.0485	0.684101	Type 2 diabetes with ophthalmic complications || id:finn-b-E4_DM2OPTH	0.1292	finn-b-E4_DM2OPTH
rs2602429	T	C	-0.0271	0.0374	0.4684	Type 2 diabetes with ophthalmic complications || id:finn-b-E4_DM2OPTH	0.739	finn-b-E4_DM2OPTH
rs4629039	A	T	-0.032	0.0335	0.3403	Type 2 diabetes with ophthalmic complications || id:finn-b-E4_DM2OPTH	0.6149	finn-b-E4_DM2OPTH
rs11079158	T	C	-0.0066	0.0398	0.8685	Type 2 diabetes with ophthalmic complications || id:finn-b-E4_DM2OPTH	0.2163	finn-b-E4_DM2OPTH
rs35233670	T	C	-0.0363	0.0326	0.2658	Type 2 diabetes with ophthalmic complications || id:finn-b-E4_DM2OPTH	0.5248	finn-b-E4_DM2OPTH
rs789068	G	A	0.0537	0.0465	0.2485	Type 2 diabetes with ophthalmic complications || id:finn-b-E4_DM2OPTH	0.1414	finn-b-E4_DM2OPTH
rs8085381	A	G	0.0022	0.0425	0.9596	Type 2 diabetes with ophthalmic complications || id:finn-b-E4_DM2OPTH	0.8168	finn-b-E4_DM2OPTH
rs1484873	G	A	-0.0417	0.0458	0.3628	Type 2 diabetes with ophthalmic complications || id:finn-b-E4_DM2OPTH	0.8481	finn-b-E4_DM2OPTH
rs1908593	T	C	-0.0457	0.0332	0.1691	Type 2 diabetes with ophthalmic complications || id:finn-b-E4_DM2OPTH	0.5595	finn-b-E4_DM2OPTH
rs17081797	A	G	0.0019	0.0661	0.9773	Type 2 diabetes with ophthalmic complications || id:finn-b-E4_DM2OPTH	0.06458	finn-b-E4_DM2OPTH
rs11876297	T	C	-0.0003	0.0371	0.9934	Type 2 diabetes with ophthalmic complications || id:finn-b-E4_DM2OPTH	0.2837	finn-b-E4_DM2OPTH
rs10444197	A	G	0.0143	0.0345	0.679201	Type 2 diabetes with ophthalmic complications || id:finn-b-E4_DM2OPTH	0.3477	finn-b-E4_DM2OPTH
rs17519472	C	T	-0.0178	0.0468	0.704399	Type 2 diabetes with ophthalmic complications || id:finn-b-E4_DM2OPTH	0.1397	finn-b-E4_DM2OPTH
rs150096134	T	A	0.0338	0.055	0.5389	Type 2 diabetes with ophthalmic complications || id:finn-b-E4_DM2OPTH	0.09966	finn-b-E4_DM2OPTH
rs78735375	A	C	0.0288	0.084	0.731601	Type 2 diabetes with ophthalmic complications || id:finn-b-E4_DM2OPTH	0.04033	finn-b-E4_DM2OPTH
rs123059	C	T	0.0074	0.0398	0.8526	Type 2 diabetes with ophthalmic complications || id:finn-b-E4_DM2OPTH	0.7812	finn-b-E4_DM2OPTH
rs394449	A	T	0.0316	0.0484	0.5139	Type 2 diabetes with ophthalmic complications || id:finn-b-E4_DM2OPTH	0.1329	finn-b-E4_DM2OPTH
rs16970009	A	G	-0.1564	0.1153	0.1749	Type 2 diabetes with ophthalmic complications || id:finn-b-E4_DM2OPTH	0.02013	finn-b-E4_DM2OPTH
rs146541147	G	A	0.1349	0.0928	0.1459	Type 2 diabetes with ophthalmic complications || id:finn-b-E4_DM2OPTH	0.03355	finn-b-E4_DM2OPTH
rs10423795	T	C	0.0132	0.0339	0.697301	Type 2 diabetes with ophthalmic complications || id:finn-b-E4_DM2OPTH	0.6166	finn-b-E4_DM2OPTH
rs73044693	A	G	-0.1434	0.0654	0.0284099	Type 2 diabetes with ophthalmic complications || id:finn-b-E4_DM2OPTH	0.06957	finn-b-E4_DM2OPTH
rs486484	A	G	-0.0177	0.0332	0.594101	Type 2 diabetes with ophthalmic complications || id:finn-b-E4_DM2OPTH	0.4256	finn-b-E4_DM2OPTH
rs6514318	T	C	-0.0264	0.0757	0.726999	Type 2 diabetes with ophthalmic complications || id:finn-b-E4_DM2OPTH	0.04841	finn-b-E4_DM2OPTH
rs8126061	T	C	0.0301	0.049	0.5394	Type 2 diabetes with ophthalmic complications || id:finn-b-E4_DM2OPTH	0.1261	finn-b-E4_DM2OPTH
rs999354	T	A	-0.0225	0.0338	0.5053	Type 2 diabetes with ophthalmic complications || id:finn-b-E4_DM2OPTH	0.3712	finn-b-E4_DM2OPTH
rs6586324	T	C	-0.028	0.0331	0.3965	Type 2 diabetes with ophthalmic complications || id:finn-b-E4_DM2OPTH	0.4262	finn-b-E4_DM2OPTH
rs136761	A	G	0.0087	0.034	0.7983	Type 2 diabetes with ophthalmic complications || id:finn-b-E4_DM2OPTH	0.6368	finn-b-E4_DM2OPTH
rs5746486	T	C	-0.0561	0.0337	0.0959202	Type 2 diabetes with ophthalmic complications || id:finn-b-E4_DM2OPTH	0.3859	finn-b-E4_DM2OPTH
rs17343978	A	C	0.0197	0.0403	0.625101	Type 2 diabetes with ophthalmic complications || id:finn-b-E4_DM2OPTH	0.2042	finn-b-E4_DM2OPTH
rs757872	C	G	-0.0202	0.0436	0.642401	Type 2 diabetes with ophthalmic complications || id:finn-b-E4_DM2OPTH	0.8282	finn-b-E4_DM2OPTH
rs9608249	A	G	0.0675	0.0516	0.1907	Type 2 diabetes with ophthalmic complications || id:finn-b-E4_DM2OPTH	0.1131	finn-b-E4_DM2OPTH
rs9613013	G	A	0.1186	0.0498	0.0172699	Type 2 diabetes with ophthalmic complications || id:finn-b-E4_DM2OPTH	0.1225	finn-b-E4_DM2OPTH
rs5011652	C	G	0.0783	0.0366	0.0322099	Type 2 diabetes with ophthalmic complications || id:finn-b-E4_DM2OPTH	0.7308	finn-b-E4_DM2OPTH
rs71405394	G	A	-0.031	0.0647	0.631899	Type 2 diabetes with ophthalmic complications || id:finn-b-E4_DM2OPTH	0.06854	finn-b-E4_DM2OPTH
rs35344081	G	A	0.0667	0.0368	0.0703801	Type 2 diabetes with ophthalmic complications || id:finn-b-E4_DM2OPTH	0.2628	finn-b-E4_DM2OPTH
rs7184125	T	C	-0.0215	0.0366	0.5567	Type 2 diabetes with ophthalmic complications || id:finn-b-E4_DM2OPTH	0.2919	finn-b-E4_DM2OPTH
rs11263806	A	G	-0.0047	0.0345	0.8915	Type 2 diabetes with ophthalmic complications || id:finn-b-E4_DM2OPTH	0.3412	finn-b-E4_DM2OPTH
rs7213933	T	A	0.0025	0.0446	0.9555	Type 2 diabetes with ophthalmic complications || id:finn-b-E4_DM2OPTH	0.1591	finn-b-E4_DM2OPTH
rs4793970	A	G	0.0107	0.0341	0.753101	Type 2 diabetes with ophthalmic complications || id:finn-b-E4_DM2OPTH	0.3636	finn-b-E4_DM2OPTH
rs8901	C	T	-0.0033	0.0357	0.9261	Type 2 diabetes with ophthalmic complications || id:finn-b-E4_DM2OPTH	0.2943	finn-b-E4_DM2OPTH
rs6493760	T	C	0.0685	0.0343	0.0457499	Type 2 diabetes with ophthalmic complications || id:finn-b-E4_DM2OPTH	0.6427	finn-b-E4_DM2OPTH
rs1871858	C	G	-0.0316	0.0518	0.5413	Type 2 diabetes with ophthalmic complications || id:finn-b-E4_DM2OPTH	0.1116	finn-b-E4_DM2OPTH
rs115909738	A	C	-0.0233	0.0425	0.583001	Type 2 diabetes with ophthalmic complications || id:finn-b-E4_DM2OPTH	0.1807	finn-b-E4_DM2OPTH
rs74018587	C	T	-0.0921	0.0828	0.2657	Type 2 diabetes with ophthalmic complications || id:finn-b-E4_DM2OPTH	0.04074	finn-b-E4_DM2OPTH
rs8028558	A	G	0.0389	0.0339	0.2514	Type 2 diabetes with ophthalmic complications || id:finn-b-E4_DM2OPTH	0.3585	finn-b-E4_DM2OPTH
rs78068103	A	G	0.0064	0.0515	0.9015	Type 2 diabetes with ophthalmic complications || id:finn-b-E4_DM2OPTH	0.1163	finn-b-E4_DM2OPTH
rs75499067	C	T	0.049	0.0616	0.4265	Type 2 diabetes with ophthalmic complications || id:finn-b-E4_DM2OPTH	0.07509	finn-b-E4_DM2OPTH
rs12909713	C	T	-0.0093	0.0326	0.774499	Type 2 diabetes with ophthalmic complications || id:finn-b-E4_DM2OPTH	0.4886	finn-b-E4_DM2OPTH
rs11645029	G	C	-0.0198	0.0327	0.5449	Type 2 diabetes with ophthalmic complications || id:finn-b-E4_DM2OPTH	0.5034	finn-b-E4_DM2OPTH
rs4797774	A	G	0.0734	0.082	0.3703	Type 2 diabetes with ophthalmic complications || id:finn-b-E4_DM2OPTH	0.956	finn-b-E4_DM2OPTH
rs75238760	T	A	0.0546	0.0483	0.2584	Type 2 diabetes with ophthalmic complications || id:finn-b-E4_DM2OPTH	0.1324	finn-b-E4_DM2OPTH
rs77356209	T	C	-0.1172	0.0786	0.1361	Type 2 diabetes with ophthalmic complications || id:finn-b-E4_DM2OPTH	0.04592	finn-b-E4_DM2OPTH
rs206581	A	G	-0.0299	0.0398	0.453401	Type 2 diabetes with ophthalmic complications || id:finn-b-E4_DM2OPTH	0.217	finn-b-E4_DM2OPTH
rs56199908	T	C	0.0088	0.0734	0.904	Type 2 diabetes with ophthalmic complications || id:finn-b-E4_DM2OPTH	0.05211	finn-b-E4_DM2OPTH
rs3900776	G	A	-0.2298	0.099	0.0202302	Type 2 diabetes with ophthalmic complications || id:finn-b-E4_DM2OPTH	0.0283	finn-b-E4_DM2OPTH
rs10810043	G	A	-0.0101	0.0349	0.7719	Type 2 diabetes with ophthalmic complications || id:finn-b-E4_DM2OPTH	0.6641	finn-b-E4_DM2OPTH
rs7000472	G	A	-0.0057	0.0333	0.8643	Type 2 diabetes with ophthalmic complications || id:finn-b-E4_DM2OPTH	0.5841	finn-b-E4_DM2OPTH
rs10090365	G	A	-0.012	0.0326	0.7116	Type 2 diabetes with ophthalmic complications || id:finn-b-E4_DM2OPTH	0.5217	finn-b-E4_DM2OPTH
rs72691585	C	A	-0.0158	0.0481	0.741899	Type 2 diabetes with ophthalmic complications || id:finn-b-E4_DM2OPTH	0.1343	finn-b-E4_DM2OPTH
rs113884518	T	C	0.0292	0.1066	0.784099	Type 2 diabetes with ophthalmic complications || id:finn-b-E4_DM2OPTH	0.02411	finn-b-E4_DM2OPTH
rs1689282	A	C	-0.056	0.0347	0.1065	Type 2 diabetes with ophthalmic complications || id:finn-b-E4_DM2OPTH	0.3221	finn-b-E4_DM2OPTH
rs62532512	A	C	0.0146	0.0329	0.656999	Type 2 diabetes with ophthalmic complications || id:finn-b-E4_DM2OPTH	0.5686	finn-b-E4_DM2OPTH
rs10781340	A	G	0.0544	0.0494	0.2705	Type 2 diabetes with ophthalmic complications || id:finn-b-E4_DM2OPTH	0.8744	finn-b-E4_DM2OPTH
rs892686	A	G	-0.015	0.0328	0.6479	Type 2 diabetes with ophthalmic complications || id:finn-b-E4_DM2OPTH	0.4728	finn-b-E4_DM2OPTH
rs72747231	C	G	-0.0688	0.0772	0.373	Type 2 diabetes with ophthalmic complications || id:finn-b-E4_DM2OPTH	0.04791	finn-b-E4_DM2OPTH
rs2153460	A	T	0.0598	0.0437	0.1711	Type 2 diabetes with ophthalmic complications || id:finn-b-E4_DM2OPTH	0.1636	finn-b-E4_DM2OPTH
rs77910827	C	T	0.0616	0.0528	0.2436	Type 2 diabetes with ophthalmic complications || id:finn-b-E4_DM2OPTH	0.1081	finn-b-E4_DM2OPTH
rs10217435	C	T	-0.0379	0.0474	0.4239	Type 2 diabetes with ophthalmic complications || id:finn-b-E4_DM2OPTH	0.1401	finn-b-E4_DM2OPTH
rs62547233	A	G	0.0103	0.0362	0.776301	Type 2 diabetes with ophthalmic complications || id:finn-b-E4_DM2OPTH	0.2847	finn-b-E4_DM2OPTH
rs4541991	T	C	-0.0847	0.0351	0.01573	Type 2 diabetes with ophthalmic complications || id:finn-b-E4_DM2OPTH	0.3237	finn-b-E4_DM2OPTH
rs173120	C	T	-0.0738	0.0413	0.0735005	Type 2 diabetes with ophthalmic complications || id:finn-b-E4_DM2OPTH	0.8095	finn-b-E4_DM2OPTH
rs11620597	T	C	0.0966	0.1065	0.3642	Type 2 diabetes with ophthalmic complications || id:finn-b-E4_DM2OPTH	0.02438	finn-b-E4_DM2OPTH
rs7982713	G	A	0.0684	0.0366	0.0614299	Type 2 diabetes with ophthalmic complications || id:finn-b-E4_DM2OPTH	0.2832	finn-b-E4_DM2OPTH
rs12876183	T	A	-0.0233	0.0344	0.4982	Type 2 diabetes with ophthalmic complications || id:finn-b-E4_DM2OPTH	0.3464	finn-b-E4_DM2OPTH
rs11617697	A	G	-0.0976	0.0717	0.1731	Type 2 diabetes with ophthalmic complications || id:finn-b-E4_DM2OPTH	0.05585	finn-b-E4_DM2OPTH
rs7399658	G	A	-0.0317	0.0429	0.4591	Type 2 diabetes with ophthalmic complications || id:finn-b-E4_DM2OPTH	0.1831	finn-b-E4_DM2OPTH
rs12585793	T	C	0.0141	0.0991	0.8869	Type 2 diabetes with ophthalmic complications || id:finn-b-E4_DM2OPTH	0.02882	finn-b-E4_DM2OPTH
rs9603208	G	T	0.0271	0.0543	0.6175	Type 2 diabetes with ophthalmic complications || id:finn-b-E4_DM2OPTH	0.1007	finn-b-E4_DM2OPTH
rs3809430	T	C	-0.0166	0.0355	0.641	Type 2 diabetes with ophthalmic complications || id:finn-b-E4_DM2OPTH	0.3064	finn-b-E4_DM2OPTH
rs11844714	A	G	0.0081	0.0402	0.84	Type 2 diabetes with ophthalmic complications || id:finn-b-E4_DM2OPTH	0.2078	finn-b-E4_DM2OPTH
rs17830032	G	A	-0.0029	0.0602	0.9619	Type 2 diabetes with ophthalmic complications || id:finn-b-E4_DM2OPTH	0.08126	finn-b-E4_DM2OPTH
rs7269302	A	T	0.0059	0.0682	0.9313	Type 2 diabetes with ophthalmic complications || id:finn-b-E4_DM2OPTH	0.06058	finn-b-E4_DM2OPTH
rs10402491	C	T	0.0122	0.0438	0.781399	Type 2 diabetes with ophthalmic complications || id:finn-b-E4_DM2OPTH	0.1685	finn-b-E4_DM2OPTH
rs10410917	C	T	-0.0193	0.0334	0.5623	Type 2 diabetes with ophthalmic complications || id:finn-b-E4_DM2OPTH	0.3898	finn-b-E4_DM2OPTH
rs67476743	T	G	-0.0033	0.0376	0.9307	Type 2 diabetes with ophthalmic complications || id:finn-b-E4_DM2OPTH	0.2729	finn-b-E4_DM2OPTH
rs10409783	G	A	-0.0065	0.0362	0.8576	Type 2 diabetes with ophthalmic complications || id:finn-b-E4_DM2OPTH	0.7104	finn-b-E4_DM2OPTH
rs10417872	G	T	-0.0239	0.0363	0.5097	Type 2 diabetes with ophthalmic complications || id:finn-b-E4_DM2OPTH	0.7155	finn-b-E4_DM2OPTH
rs16960159	C	G	-0.0414	0.0561	0.4599	Type 2 diabetes with ophthalmic complications || id:finn-b-E4_DM2OPTH	0.09538	finn-b-E4_DM2OPTH
rs58850151	T	C	-0.0318	0.0371	0.3903	Type 2 diabetes with ophthalmic complications || id:finn-b-E4_DM2OPTH	0.2668	finn-b-E4_DM2OPTH
rs8100692	T	C	-0.0187	0.0328	0.5686	Type 2 diabetes with ophthalmic complications || id:finn-b-E4_DM2OPTH	0.5576	finn-b-E4_DM2OPTH
rs12150865	C	T	-0.0248	0.0325	0.4445	Type 2 diabetes with ophthalmic complications || id:finn-b-E4_DM2OPTH	0.4862	finn-b-E4_DM2OPTH
rs2825714	A	G	0.0622	0.0439	0.1564	Type 2 diabetes with ophthalmic complications || id:finn-b-E4_DM2OPTH	0.1685	finn-b-E4_DM2OPTH
rs4462860	G	A	-0.0257	0.0335	0.4419	Type 2 diabetes with ophthalmic complications || id:finn-b-E4_DM2OPTH	0.3972	finn-b-E4_DM2OPTH
rs2788271	G	T	-0.0282	0.0431	0.513701	Type 2 diabetes with ophthalmic complications || id:finn-b-E4_DM2OPTH	0.8271	finn-b-E4_DM2OPTH
rs9729514	G	A	-0.0735	0.0559	0.1887	Type 2 diabetes with ophthalmic complications || id:finn-b-E4_DM2OPTH	0.9068	finn-b-E4_DM2OPTH
rs10754418	A	G	0.0618	0.0329	0.0603407	Type 2 diabetes with ophthalmic complications || id:finn-b-E4_DM2OPTH	0.5628	finn-b-E4_DM2OPTH
rs7521171	A	G	0.0017	0.0357	0.9629	Type 2 diabetes with ophthalmic complications || id:finn-b-E4_DM2OPTH	0.6899	finn-b-E4_DM2OPTH
rs55922055	T	C	0.135	0.0928	0.1455	Type 2 diabetes with ophthalmic complications || id:finn-b-E4_DM2OPTH	0.03154	finn-b-E4_DM2OPTH
rs792058	G	A	0.0355	0.0333	0.2865	Type 2 diabetes with ophthalmic complications || id:finn-b-E4_DM2OPTH	0.4357	finn-b-E4_DM2OPTH
rs2015390	A	G	0.0412	0.035	0.2386	Type 2 diabetes with ophthalmic complications || id:finn-b-E4_DM2OPTH	0.3313	finn-b-E4_DM2OPTH
rs290772	G	A	-0.002	0.0716	0.9777	Type 2 diabetes with ophthalmic complications || id:finn-b-E4_DM2OPTH	0.05385	finn-b-E4_DM2OPTH
rs77041968	A	G	-0.0036	0.0389	0.9268	Type 2 diabetes with ophthalmic complications || id:finn-b-E4_DM2OPTH	0.2316	finn-b-E4_DM2OPTH
rs6743026	T	C	-0.0147	0.0415	0.7229	Type 2 diabetes with ophthalmic complications || id:finn-b-E4_DM2OPTH	0.1936	finn-b-E4_DM2OPTH
rs4849717	T	A	0.033	0.0629	0.599799	Type 2 diabetes with ophthalmic complications || id:finn-b-E4_DM2OPTH	0.0744	finn-b-E4_DM2OPTH
rs10928512	T	G	-0.0521	0.0333	0.1178	Type 2 diabetes with ophthalmic complications || id:finn-b-E4_DM2OPTH	0.5942	finn-b-E4_DM2OPTH
rs6430926	T	C	-0.0372	0.033	0.2596	Type 2 diabetes with ophthalmic complications || id:finn-b-E4_DM2OPTH	0.5319	finn-b-E4_DM2OPTH
rs11706043	T	A	0.0388	0.0397	0.3282	Type 2 diabetes with ophthalmic complications || id:finn-b-E4_DM2OPTH	0.2193	finn-b-E4_DM2OPTH
rs7635189	A	G	0.0192	0.0367	0.6011	Type 2 diabetes with ophthalmic complications || id:finn-b-E4_DM2OPTH	0.7106	finn-b-E4_DM2OPTH
rs13070736	A	C	0.0684	0.0442	0.1219	Type 2 diabetes with ophthalmic complications || id:finn-b-E4_DM2OPTH	0.1648	finn-b-E4_DM2OPTH
rs1768152	C	T	-0.0104	0.0536	0.8465	Type 2 diabetes with ophthalmic complications || id:finn-b-E4_DM2OPTH	0.8946	finn-b-E4_DM2OPTH
rs113379006	T	C	0.0079	0.0432	0.8559	Type 2 diabetes with ophthalmic complications || id:finn-b-E4_DM2OPTH	0.1758	finn-b-E4_DM2OPTH
rs75754569	C	G	-0.0233	0.0562	0.6783	Type 2 diabetes with ophthalmic complications || id:finn-b-E4_DM2OPTH	0.09242	finn-b-E4_DM2OPTH
rs6550770	C	T	0.0456	0.0824	0.579399	Type 2 diabetes with ophthalmic complications || id:finn-b-E4_DM2OPTH	0.9579	finn-b-E4_DM2OPTH
rs6550240	A	G	0.0213	0.0531	0.688201	Type 2 diabetes with ophthalmic complications || id:finn-b-E4_DM2OPTH	0.8867	finn-b-E4_DM2OPTH
rs437876	T	C	-0.0281	0.0345	0.4157	Type 2 diabetes with ophthalmic complications || id:finn-b-E4_DM2OPTH	0.355	finn-b-E4_DM2OPTH
rs13068444	A	G	-0.0156	0.0428	0.715	Type 2 diabetes with ophthalmic complications || id:finn-b-E4_DM2OPTH	0.177	finn-b-E4_DM2OPTH
rs4490371	T	C	-0.0108	0.0334	0.746	Type 2 diabetes with ophthalmic complications || id:finn-b-E4_DM2OPTH	0.4129	finn-b-E4_DM2OPTH
rs114279581	A	G	0.0845	0.0616	0.1701	Type 2 diabetes with ophthalmic complications || id:finn-b-E4_DM2OPTH	0.07491	finn-b-E4_DM2OPTH
rs13025464	C	T	0.0426	0.0333	0.2008	Type 2 diabetes with ophthalmic complications || id:finn-b-E4_DM2OPTH	0.5964	finn-b-E4_DM2OPTH
rs6755871	C	G	-0.0257	0.0326	0.4306	Type 2 diabetes with ophthalmic complications || id:finn-b-E4_DM2OPTH	0.4867	finn-b-E4_DM2OPTH
rs1376754	G	A	-0.0173	0.0328	0.5972	Type 2 diabetes with ophthalmic complications || id:finn-b-E4_DM2OPTH	0.4937	finn-b-E4_DM2OPTH
rs6706173	A	C	-0.0359	0.0477	0.452701	Type 2 diabetes with ophthalmic complications || id:finn-b-E4_DM2OPTH	0.1374	finn-b-E4_DM2OPTH
rs13069367	A	C	-0.0376	0.0334	0.2599	Type 2 diabetes with ophthalmic complications || id:finn-b-E4_DM2OPTH	0.4079	finn-b-E4_DM2OPTH
rs73846128	A	G	-0.0122	0.0459	0.7914	Type 2 diabetes with ophthalmic complications || id:finn-b-E4_DM2OPTH	0.149	finn-b-E4_DM2OPTH
rs114731706	T	G	0.1469	0.093	0.1144	Type 2 diabetes with ophthalmic complications || id:finn-b-E4_DM2OPTH	0.03219	finn-b-E4_DM2OPTH
rs482905	G	T	-0.051	0.0377	0.1761	Type 2 diabetes with ophthalmic complications || id:finn-b-E4_DM2OPTH	0.2484	finn-b-E4_DM2OPTH
rs234108	A	G	-0.0324	0.0333	0.3303	Type 2 diabetes with ophthalmic complications || id:finn-b-E4_DM2OPTH	0.3953	finn-b-E4_DM2OPTH
rs11586410	G	A	-0.0864	0.0454	0.0573099	Type 2 diabetes with ophthalmic complications || id:finn-b-E4_DM2OPTH	0.1578	finn-b-E4_DM2OPTH
rs6656807	G	A	-0.0307	0.0339	0.3656	Type 2 diabetes with ophthalmic complications || id:finn-b-E4_DM2OPTH	0.6115	finn-b-E4_DM2OPTH
rs74599091	A	G	-0.0882	0.1222	0.4702	Type 2 diabetes with ophthalmic complications || id:finn-b-E4_DM2OPTH	0.01849	finn-b-E4_DM2OPTH
rs2147798	G	C	-0.0077	0.0379	0.8386	Type 2 diabetes with ophthalmic complications || id:finn-b-E4_DM2OPTH	0.7504	finn-b-E4_DM2OPTH
rs1928341	G	A	0.0035	0.0331	0.916	Type 2 diabetes with ophthalmic complications || id:finn-b-E4_DM2OPTH	0.5955	finn-b-E4_DM2OPTH
rs12404135	A	G	0.0027	0.061	0.9643	Type 2 diabetes with ophthalmic complications || id:finn-b-E4_DM2OPTH	0.07719	finn-b-E4_DM2OPTH
rs12036886	T	C	0.0213	0.0352	0.5439	Type 2 diabetes with ophthalmic complications || id:finn-b-E4_DM2OPTH	0.3191	finn-b-E4_DM2OPTH
rs1326854	C	T	-0.0188	0.0337	0.5765	Type 2 diabetes with ophthalmic complications || id:finn-b-E4_DM2OPTH	0.3835	finn-b-E4_DM2OPTH
rs305411	A	G	0.0186	0.0539	0.730099	Type 2 diabetes with ophthalmic complications || id:finn-b-E4_DM2OPTH	0.1033	finn-b-E4_DM2OPTH
rs7638039	T	C	-0.0486	0.0378	0.1983	Type 2 diabetes with ophthalmic complications || id:finn-b-E4_DM2OPTH	0.2472	finn-b-E4_DM2OPTH
rs11128180	A	G	-0.031	0.0386	0.4219	Type 2 diabetes with ophthalmic complications || id:finn-b-E4_DM2OPTH	0.2328	finn-b-E4_DM2OPTH
rs78453362	A	G	-0.023	0.1036	0.8242	Type 2 diabetes with ophthalmic complications || id:finn-b-E4_DM2OPTH	0.02556	finn-b-E4_DM2OPTH
rs55876211	C	T	-0.0486	0.0374	0.1941	Type 2 diabetes with ophthalmic complications || id:finn-b-E4_DM2OPTH	0.2551	finn-b-E4_DM2OPTH
rs73139353	A	C	-0.09	0.0582	0.1222	Type 2 diabetes with ophthalmic complications || id:finn-b-E4_DM2OPTH	0.088	finn-b-E4_DM2OPTH
rs9873555	G	C	0.0174	0.0511	0.7339	Type 2 diabetes with ophthalmic complications || id:finn-b-E4_DM2OPTH	0.1161	finn-b-E4_DM2OPTH
rs71315246	A	G	-0.058	0.048	0.227	Type 2 diabetes with ophthalmic complications || id:finn-b-E4_DM2OPTH	0.1354	finn-b-E4_DM2OPTH
rs78120384	A	G	-0.0348	0.0573	0.544	Type 2 diabetes with ophthalmic complications || id:finn-b-E4_DM2OPTH	0.09252	finn-b-E4_DM2OPTH
rs13082419	C	T	0.0806	0.0519	0.12	Type 2 diabetes with ophthalmic complications || id:finn-b-E4_DM2OPTH	0.1097	finn-b-E4_DM2OPTH
rs9870933	G	A	-0.0731	0.0333	0.0282001	Type 2 diabetes with ophthalmic complications || id:finn-b-E4_DM2OPTH	0.6045	finn-b-E4_DM2OPTH
rs7635831	G	A	0.0096	0.0341	0.7778	Type 2 diabetes with ophthalmic complications || id:finn-b-E4_DM2OPTH	0.3772	finn-b-E4_DM2OPTH
rs12186080	G	A	0.0104	0.044	0.8124	Type 2 diabetes with ophthalmic complications || id:finn-b-E4_DM2OPTH	0.1646	finn-b-E4_DM2OPTH
rs73167075	T	C	0.0003	0.0401	0.9939	Type 2 diabetes with ophthalmic complications || id:finn-b-E4_DM2OPTH	0.21	finn-b-E4_DM2OPTH
rs12634826	T	G	0.0406	0.0343	0.2366	Type 2 diabetes with ophthalmic complications || id:finn-b-E4_DM2OPTH	0.3814	finn-b-E4_DM2OPTH
rs7616165	G	T	-0.1473	0.1015	0.1467	Type 2 diabetes with ophthalmic complications || id:finn-b-E4_DM2OPTH	0.02507	finn-b-E4_DM2OPTH
rs76193507	A	G	0.1381	0.0579	0.0171301	Type 2 diabetes with ophthalmic complications || id:finn-b-E4_DM2OPTH	0.0855	finn-b-E4_DM2OPTH
rs17061716	G	C	0.0865	0.0449	0.0538605	Type 2 diabetes with ophthalmic complications || id:finn-b-E4_DM2OPTH	0.1573	finn-b-E4_DM2OPTH
rs12753492	A	C	0.0206	0.0523	0.693499	Type 2 diabetes with ophthalmic complications || id:finn-b-E4_DM2OPTH	0.1126	finn-b-E4_DM2OPTH
rs12144792	C	T	0.0057	0.0336	0.8663	Type 2 diabetes with ophthalmic complications || id:finn-b-E4_DM2OPTH	0.3755	finn-b-E4_DM2OPTH
rs1010560	C	A	0.0022	0.0369	0.9522	Type 2 diabetes with ophthalmic complications || id:finn-b-E4_DM2OPTH	0.2685	finn-b-E4_DM2OPTH
rs9426473	A	G	-0.0052	0.0372	0.8888	Type 2 diabetes with ophthalmic complications || id:finn-b-E4_DM2OPTH	0.2585	finn-b-E4_DM2OPTH
rs12046884	A	G	-0.0055	0.058	0.9241	Type 2 diabetes with ophthalmic complications || id:finn-b-E4_DM2OPTH	0.08625	finn-b-E4_DM2OPTH
rs143438747	T	C	0.0778	0.0621	0.2102	Type 2 diabetes with ophthalmic complications || id:finn-b-E4_DM2OPTH	0.07568	finn-b-E4_DM2OPTH
rs6664405	T	C	0.0608	0.0471	0.197	Type 2 diabetes with ophthalmic complications || id:finn-b-E4_DM2OPTH	0.146	finn-b-E4_DM2OPTH
rs7538034	T	G	-0.0703	0.0443	0.1124	Type 2 diabetes with ophthalmic complications || id:finn-b-E4_DM2OPTH	0.1636	finn-b-E4_DM2OPTH
rs61771805	A	T	-0.0613	0.0513	0.2321	Type 2 diabetes with ophthalmic complications || id:finn-b-E4_DM2OPTH	0.1162	finn-b-E4_DM2OPTH
rs710230	C	T	0.0524	0.0627	0.4038	Type 2 diabetes with ophthalmic complications || id:finn-b-E4_DM2OPTH	0.9274	finn-b-E4_DM2OPTH
rs66753613	G	A	-0.0089	0.0423	0.8325	Type 2 diabetes with ophthalmic complications || id:finn-b-E4_DM2OPTH	0.1837	finn-b-E4_DM2OPTH
rs78848836	A	G	-0.0727	0.0535	0.1742	Type 2 diabetes with ophthalmic complications || id:finn-b-E4_DM2OPTH	0.1041	finn-b-E4_DM2OPTH
rs10065321	T	C	0.0384	0.0332	0.2478	Type 2 diabetes with ophthalmic complications || id:finn-b-E4_DM2OPTH	0.4141	finn-b-E4_DM2OPTH
rs13179700	C	T	0.0378	0.0344	0.2724	Type 2 diabetes with ophthalmic complications || id:finn-b-E4_DM2OPTH	0.6559	finn-b-E4_DM2OPTH
rs12648235	T	C	-0.0739	0.0389	0.0573997	Type 2 diabetes with ophthalmic complications || id:finn-b-E4_DM2OPTH	0.2365	finn-b-E4_DM2OPTH
rs4690582	T	C	-0.0122	0.0333	0.7142	Type 2 diabetes with ophthalmic complications || id:finn-b-E4_DM2OPTH	0.5996	finn-b-E4_DM2OPTH
rs10071529	C	G	-0.0326	0.0524	0.5331	Type 2 diabetes with ophthalmic complications || id:finn-b-E4_DM2OPTH	0.8899	finn-b-E4_DM2OPTH
rs75430375	C	T	-0.0202	0.0781	0.7963	Type 2 diabetes with ophthalmic complications || id:finn-b-E4_DM2OPTH	0.04553	finn-b-E4_DM2OPTH
rs113859143	G	C	0.0368	0.0712	0.6055	Type 2 diabetes with ophthalmic complications || id:finn-b-E4_DM2OPTH	0.05669	finn-b-E4_DM2OPTH
rs13188803	T	A	-0.0117	0.0367	0.750699	Type 2 diabetes with ophthalmic complications || id:finn-b-E4_DM2OPTH	0.2752	finn-b-E4_DM2OPTH
rs2116427	A	G	-0.0134	0.0375	0.7205	Type 2 diabetes with ophthalmic complications || id:finn-b-E4_DM2OPTH	0.2553	finn-b-E4_DM2OPTH
rs12522021	T	A	-0.0559	0.0482	0.2465	Type 2 diabetes with ophthalmic complications || id:finn-b-E4_DM2OPTH	0.1358	finn-b-E4_DM2OPTH
rs2943022	T	C	-0.0281	0.0332	0.3973	Type 2 diabetes with ophthalmic complications || id:finn-b-E4_DM2OPTH	0.583	finn-b-E4_DM2OPTH
rs2546105	T	A	0.0011	0.038	0.9761	Type 2 diabetes with ophthalmic complications || id:finn-b-E4_DM2OPTH	0.7531	finn-b-E4_DM2OPTH
rs2731834	G	C	-0.0032	0.0384	0.9343	Type 2 diabetes with ophthalmic complications || id:finn-b-E4_DM2OPTH	0.7598	finn-b-E4_DM2OPTH
rs7763512	A	G	0.0072	0.033	0.8285	Type 2 diabetes with ophthalmic complications || id:finn-b-E4_DM2OPTH	0.5755	finn-b-E4_DM2OPTH
rs9393920	G	A	0.0488	0.0342	0.1542	Type 2 diabetes with ophthalmic complications || id:finn-b-E4_DM2OPTH	0.6214	finn-b-E4_DM2OPTH
rs28757219	T	A	-0.0912	0.0503	0.0699407	Type 2 diabetes with ophthalmic complications || id:finn-b-E4_DM2OPTH	0.1211	finn-b-E4_DM2OPTH
rs6934739	A	G	-0.0133	0.0346	0.7004	Type 2 diabetes with ophthalmic complications || id:finn-b-E4_DM2OPTH	0.3326	finn-b-E4_DM2OPTH
rs2893871	G	A	0.0089	0.0522	0.864	Type 2 diabetes with ophthalmic complications || id:finn-b-E4_DM2OPTH	0.1102	finn-b-E4_DM2OPTH
rs117092367	A	T	0.016	0.0656	0.8074	Type 2 diabetes with ophthalmic complications || id:finn-b-E4_DM2OPTH	0.06577	finn-b-E4_DM2OPTH
rs72814525	A	G	-0.0589	0.038	0.1208	Type 2 diabetes with ophthalmic complications || id:finn-b-E4_DM2OPTH	0.2445	finn-b-E4_DM2OPTH
rs7083431	A	C	-0.0527	0.0366	0.1503	Type 2 diabetes with ophthalmic complications || id:finn-b-E4_DM2OPTH	0.275	finn-b-E4_DM2OPTH
rs515984	C	T	0.082	0.0516	0.112	Type 2 diabetes with ophthalmic complications || id:finn-b-E4_DM2OPTH	0.8855	finn-b-E4_DM2OPTH
rs11252894	A	C	-0.0517	0.0383	0.1762	Type 2 diabetes with ophthalmic complications || id:finn-b-E4_DM2OPTH	0.2409	finn-b-E4_DM2OPTH
rs2913110	T	C	-0.0246	0.0341	0.4703	Type 2 diabetes with ophthalmic complications || id:finn-b-E4_DM2OPTH	0.6494	finn-b-E4_DM2OPTH
rs11001941	G	A	-0.0575	0.0579	0.3204	Type 2 diabetes with ophthalmic complications || id:finn-b-E4_DM2OPTH	0.0873	finn-b-E4_DM2OPTH
rs10787984	G	C	-0.0047	0.0541	0.931	Type 2 diabetes with ophthalmic complications || id:finn-b-E4_DM2OPTH	0.1021	finn-b-E4_DM2OPTH
rs55921101	A	T	0.0189	0.0384	0.622499	Type 2 diabetes with ophthalmic complications || id:finn-b-E4_DM2OPTH	0.236	finn-b-E4_DM2OPTH
rs2795528	G	A	0.0153	0.0715	0.8304	Type 2 diabetes with ophthalmic complications || id:finn-b-E4_DM2OPTH	0.0555	finn-b-E4_DM2OPTH
rs35035870	T	C	0.0937	0.0849	0.2695	Type 2 diabetes with ophthalmic complications || id:finn-b-E4_DM2OPTH	0.03966	finn-b-E4_DM2OPTH
rs117748144	T	C	0.0637	0.0743	0.3914	Type 2 diabetes with ophthalmic complications || id:finn-b-E4_DM2OPTH	0.05111	finn-b-E4_DM2OPTH
rs10840326	C	G	0.0059	0.0341	0.8631	Type 2 diabetes with ophthalmic complications || id:finn-b-E4_DM2OPTH	0.3683	finn-b-E4_DM2OPTH
rs16910295	T	C	0.0867	0.0721	0.2292	Type 2 diabetes with ophthalmic complications || id:finn-b-E4_DM2OPTH	0.0549	finn-b-E4_DM2OPTH
rs10832801	A	C	-0.0046	0.0364	0.8988	Type 2 diabetes with ophthalmic complications || id:finn-b-E4_DM2OPTH	0.2842	finn-b-E4_DM2OPTH
rs12509763	C	G	0.068	0.0554	0.2195	Type 2 diabetes with ophthalmic complications || id:finn-b-E4_DM2OPTH	0.09557	finn-b-E4_DM2OPTH
rs75586835	A	G	-0.0522	0.0634	0.4105	Type 2 diabetes with ophthalmic complications || id:finn-b-E4_DM2OPTH	0.07085	finn-b-E4_DM2OPTH
rs4033856	T	C	-0.0178	0.0586	0.760699	Type 2 diabetes with ophthalmic complications || id:finn-b-E4_DM2OPTH	0.9138	finn-b-E4_DM2OPTH
rs2898979	G	C	-0.1011	0.0463	0.0288702	Type 2 diabetes with ophthalmic complications || id:finn-b-E4_DM2OPTH	0.1485	finn-b-E4_DM2OPTH
rs13116360	T	C	-0.0801	0.0663	0.2269	Type 2 diabetes with ophthalmic complications || id:finn-b-E4_DM2OPTH	0.06683	finn-b-E4_DM2OPTH
rs67078837	T	C	-0.0559	0.0331	0.0915503	Type 2 diabetes with ophthalmic complications || id:finn-b-E4_DM2OPTH	0.418	finn-b-E4_DM2OPTH
rs74420793	A	G	0.0264	0.0535	0.6221	Type 2 diabetes with ophthalmic complications || id:finn-b-E4_DM2OPTH	0.1042	finn-b-E4_DM2OPTH
rs4916508	A	G	0.0086	0.0329	0.7944	Type 2 diabetes with ophthalmic complications || id:finn-b-E4_DM2OPTH	0.5761	finn-b-E4_DM2OPTH
rs10937802	A	G	-0.0117	0.0505	0.8164	Type 2 diabetes with ophthalmic complications || id:finn-b-E4_DM2OPTH	0.8798	finn-b-E4_DM2OPTH
rs35042269	C	A	-0.0239	0.0522	0.646399	Type 2 diabetes with ophthalmic complications || id:finn-b-E4_DM2OPTH	0.1141	finn-b-E4_DM2OPTH
rs55672356	T	A	0.0503	0.0947	0.595	Type 2 diabetes with ophthalmic complications || id:finn-b-E4_DM2OPTH	0.03162	finn-b-E4_DM2OPTH
rs2553290	A	T	0.0678	0.046	0.1408	Type 2 diabetes with ophthalmic complications || id:finn-b-E4_DM2OPTH	0.1476	finn-b-E4_DM2OPTH
rs57646748	G	A	0.0921	0.0849	0.2782	Type 2 diabetes with ophthalmic complications || id:finn-b-E4_DM2OPTH	0.03866	finn-b-E4_DM2OPTH
rs12555298	G	A	-0.0249	0.0434	0.5658	Type 2 diabetes with ophthalmic complications || id:finn-b-E4_DM2OPTH	0.1732	finn-b-E4_DM2OPTH
rs2900503	T	G	0.0254	0.0445	0.567799	Type 2 diabetes with ophthalmic complications || id:finn-b-E4_DM2OPTH	0.8374	finn-b-E4_DM2OPTH
rs79086868	T	C	0.05	0.0541	0.3557	Type 2 diabetes with ophthalmic complications || id:finn-b-E4_DM2OPTH	0.1006	finn-b-E4_DM2OPTH
rs7853673	A	G	-0.0875	0.0327	0.00747205	Type 2 diabetes with ophthalmic complications || id:finn-b-E4_DM2OPTH	0.538	finn-b-E4_DM2OPTH
rs62575403	C	T	0.0618	0.0818	0.4505	Type 2 diabetes with ophthalmic complications || id:finn-b-E4_DM2OPTH	0.04239	finn-b-E4_DM2OPTH
rs10858364	G	T	-0.0437	0.0388	0.2597	Type 2 diabetes with ophthalmic complications || id:finn-b-E4_DM2OPTH	0.2511	finn-b-E4_DM2OPTH
rs12261792	T	G	0.0293	0.0443	0.5091	Type 2 diabetes with ophthalmic complications || id:finn-b-E4_DM2OPTH	0.1611	finn-b-E4_DM2OPTH
rs4596722	G	A	-0.0009	0.0326	0.9773	Type 2 diabetes with ophthalmic complications || id:finn-b-E4_DM2OPTH	0.5003	finn-b-E4_DM2OPTH
rs62583469	T	A	-0.057	0.047	0.2253	Type 2 diabetes with ophthalmic complications || id:finn-b-E4_DM2OPTH	0.1372	finn-b-E4_DM2OPTH
rs61249479	A	C	-0.0093	0.045	0.8367	Type 2 diabetes with ophthalmic complications || id:finn-b-E4_DM2OPTH	0.1553	finn-b-E4_DM2OPTH
rs739451	C	T	-0.0463	0.0404	0.2514	Type 2 diabetes with ophthalmic complications || id:finn-b-E4_DM2OPTH	0.2077	finn-b-E4_DM2OPTH
rs12341505	G	A	0.1216	0.0553	0.0278298	Type 2 diabetes with ophthalmic complications || id:finn-b-E4_DM2OPTH	0.0936	finn-b-E4_DM2OPTH
rs806808	C	T	-0.0143	0.0329	0.6633	Type 2 diabetes with ophthalmic complications || id:finn-b-E4_DM2OPTH	0.5594	finn-b-E4_DM2OPTH
rs113893692	C	T	0.05	0.0503	0.3197	Type 2 diabetes with ophthalmic complications || id:finn-b-E4_DM2OPTH	0.1239	finn-b-E4_DM2OPTH
rs736744	T	C	0.0077	0.0331	0.8172	Type 2 diabetes with ophthalmic complications || id:finn-b-E4_DM2OPTH	0.5683	finn-b-E4_DM2OPTH
rs16884680	G	T	-0.0834	0.0534	0.1188	Type 2 diabetes with ophthalmic complications || id:finn-b-E4_DM2OPTH	0.1047	finn-b-E4_DM2OPTH
rs7033353	G	T	-0.0588	0.0327	0.0716407	Type 2 diabetes with ophthalmic complications || id:finn-b-E4_DM2OPTH	0.4771	finn-b-E4_DM2OPTH
rs28540839	A	C	-0.0009	0.0327	0.9771	Type 2 diabetes with ophthalmic complications || id:finn-b-E4_DM2OPTH	0.4761	finn-b-E4_DM2OPTH
rs12002250	A	C	-0.1002	0.0805	0.2132	Type 2 diabetes with ophthalmic complications || id:finn-b-E4_DM2OPTH	0.04322	finn-b-E4_DM2OPTH
rs11591293	G	T	0.0203	0.033	0.5381	Type 2 diabetes with ophthalmic complications || id:finn-b-E4_DM2OPTH	0.4243	finn-b-E4_DM2OPTH
rs1515761	C	T	-0.0471	0.0614	0.443	Type 2 diabetes with ophthalmic complications || id:finn-b-E4_DM2OPTH	0.9258	finn-b-E4_DM2OPTH
rs2290844	C	T	0.0676	0.052	0.1931	Type 2 diabetes with ophthalmic complications || id:finn-b-E4_DM2OPTH	0.1126	finn-b-E4_DM2OPTH
rs594561	T	C	-0.0169	0.0327	0.6067	Type 2 diabetes with ophthalmic complications || id:finn-b-E4_DM2OPTH	0.4884	finn-b-E4_DM2OPTH
rs12226153	A	G	0.0747	0.1357	0.5818	Type 2 diabetes with ophthalmic complications || id:finn-b-E4_DM2OPTH	0.01444	finn-b-E4_DM2OPTH
rs4385846	T	G	-0.0917	0.0414	0.0268999	Type 2 diabetes with ophthalmic complications || id:finn-b-E4_DM2OPTH	0.8062	finn-b-E4_DM2OPTH
rs16937247	G	C	0.0322	0.0409	0.4307	Type 2 diabetes with ophthalmic complications || id:finn-b-E4_DM2OPTH	0.2003	finn-b-E4_DM2OPTH
rs77193512	A	G	-0.0499	0.038	0.1884	Type 2 diabetes with ophthalmic complications || id:finn-b-E4_DM2OPTH	0.2478	finn-b-E4_DM2OPTH
rs2939766	A	G	-0.0238	0.0329	0.4683	Type 2 diabetes with ophthalmic complications || id:finn-b-E4_DM2OPTH	0.4496	finn-b-E4_DM2OPTH
rs11607472	A	G	-0.1171	0.0647	0.0704206	Type 2 diabetes with ophthalmic complications || id:finn-b-E4_DM2OPTH	0.06778	finn-b-E4_DM2OPTH
rs2013594	C	T	0.0041	0.0336	0.9038	Type 2 diabetes with ophthalmic complications || id:finn-b-E4_DM2OPTH	0.5981	finn-b-E4_DM2OPTH
rs34066017	A	G	-0.0486	0.0404	0.2289	Type 2 diabetes with ophthalmic complications || id:finn-b-E4_DM2OPTH	0.2056	finn-b-E4_DM2OPTH
rs2884897	A	G	-0.1164	0.0906	0.1987	Type 2 diabetes with ophthalmic complications || id:finn-b-E4_DM2OPTH	0.03507	finn-b-E4_DM2OPTH
rs56349194	A	G	-0.0498	0.0491	0.3095	Type 2 diabetes with ophthalmic complications || id:finn-b-E4_DM2OPTH	0.1288	finn-b-E4_DM2OPTH
rs12501673	A	G	0.0617	0.0368	0.0940005	Type 2 diabetes with ophthalmic complications || id:finn-b-E4_DM2OPTH	0.2753	finn-b-E4_DM2OPTH
rs17706273	T	C	-0.0894	0.06	0.136	Type 2 diabetes with ophthalmic complications || id:finn-b-E4_DM2OPTH	0.07884	finn-b-E4_DM2OPTH
rs7706512	A	G	0.0425	0.0328	0.1945	Type 2 diabetes with ophthalmic complications || id:finn-b-E4_DM2OPTH	0.479	finn-b-E4_DM2OPTH
rs115777838	T	C	0.0066	0.0519	0.8982	Type 2 diabetes with ophthalmic complications || id:finn-b-E4_DM2OPTH	0.113	finn-b-E4_DM2OPTH
rs1074800	G	A	0.0131	0.0331	0.691801	Type 2 diabetes with ophthalmic complications || id:finn-b-E4_DM2OPTH	0.5813	finn-b-E4_DM2OPTH
rs7712231	A	G	-0.0044	0.0479	0.927	Type 2 diabetes with ophthalmic complications || id:finn-b-E4_DM2OPTH	0.1333	finn-b-E4_DM2OPTH
rs72738886	T	C	-0.1084	0.0618	0.0792793	Type 2 diabetes with ophthalmic complications || id:finn-b-E4_DM2OPTH	0.0759	finn-b-E4_DM2OPTH
rs160061	G	A	0.0215	0.0326	0.5088	Type 2 diabetes with ophthalmic complications || id:finn-b-E4_DM2OPTH	0.4812	finn-b-E4_DM2OPTH
rs609430	T	G	0.0327	0.0343	0.3404	Type 2 diabetes with ophthalmic complications || id:finn-b-E4_DM2OPTH	0.3501	finn-b-E4_DM2OPTH
rs16891896	G	A	-0.0886	0.0584	0.1289	Type 2 diabetes with ophthalmic complications || id:finn-b-E4_DM2OPTH	0.08458	finn-b-E4_DM2OPTH
rs12522517	A	T	0.0082	0.0463	0.8591	Type 2 diabetes with ophthalmic complications || id:finn-b-E4_DM2OPTH	0.1525	finn-b-E4_DM2OPTH
rs894996	C	A	0.0441	0.0643	0.493	Type 2 diabetes with ophthalmic complications || id:finn-b-E4_DM2OPTH	0.06984	finn-b-E4_DM2OPTH
rs4936098	G	A	-0.0004	0.0343	0.9911	Type 2 diabetes with ophthalmic complications || id:finn-b-E4_DM2OPTH	0.6514	finn-b-E4_DM2OPTH
rs4244069	A	G	0.0067	0.0494	0.8919	Type 2 diabetes with ophthalmic complications || id:finn-b-E4_DM2OPTH	0.8732	finn-b-E4_DM2OPTH
rs7960664	A	G	0.0807	0.0584	0.1668	Type 2 diabetes with ophthalmic complications || id:finn-b-E4_DM2OPTH	0.9145	finn-b-E4_DM2OPTH
rs11110281	T	C	0.0675	0.0761	0.3748	Type 2 diabetes with ophthalmic complications || id:finn-b-E4_DM2OPTH	0.04803	finn-b-E4_DM2OPTH
rs7935775	T	A	0.0681	0.037	0.0657506	Type 2 diabetes with ophthalmic complications || id:finn-b-E4_DM2OPTH	0.7351	finn-b-E4_DM2OPTH
rs4766410	T	C	0.0248	0.0373	0.5072	Type 2 diabetes with ophthalmic complications || id:finn-b-E4_DM2OPTH	0.7076	finn-b-E4_DM2OPTH
rs2286384	C	G	-0.0049	0.0326	0.8801	Type 2 diabetes with ophthalmic complications || id:finn-b-E4_DM2OPTH	0.494	finn-b-E4_DM2OPTH
rs10774377	G	A	0.0101	0.033	0.7595	Type 2 diabetes with ophthalmic complications || id:finn-b-E4_DM2OPTH	0.5643	finn-b-E4_DM2OPTH
rs1816223	G	A	-0.0429	0.041	0.2951	Type 2 diabetes with ophthalmic complications || id:finn-b-E4_DM2OPTH	0.799	finn-b-E4_DM2OPTH
rs11054680	T	C	0.0102	0.0433	0.8135	Type 2 diabetes with ophthalmic complications || id:finn-b-E4_DM2OPTH	0.1724	finn-b-E4_DM2OPTH
rs12825290	C	G	0.0052	0.0677	0.9391	Type 2 diabetes with ophthalmic complications || id:finn-b-E4_DM2OPTH	0.06155	finn-b-E4_DM2OPTH
rs1391597	C	T	0.0132	0.0335	0.693999	Type 2 diabetes with ophthalmic complications || id:finn-b-E4_DM2OPTH	0.3942	finn-b-E4_DM2OPTH
rs7341608	T	C	0.0381	0.0478	0.4256	Type 2 diabetes with ophthalmic complications || id:finn-b-E4_DM2OPTH	0.1344	finn-b-E4_DM2OPTH
rs768253	T	G	-0.0356	0.0328	0.277	Type 2 diabetes with ophthalmic complications || id:finn-b-E4_DM2OPTH	0.4404	finn-b-E4_DM2OPTH
rs1264476	G	T	-0.0081	0.0419	0.8467	Type 2 diabetes with ophthalmic complications || id:finn-b-E4_DM2OPTH	0.8131	finn-b-E4_DM2OPTH
rs4073240	G	A	0.0112	0.0335	0.7382	Type 2 diabetes with ophthalmic complications || id:finn-b-E4_DM2OPTH	0.3809	finn-b-E4_DM2OPTH
rs113513883	A	G	-0.1228	0.0917	0.1808	Type 2 diabetes with ophthalmic complications || id:finn-b-E4_DM2OPTH	0.03357	finn-b-E4_DM2OPTH
rs62501473	G	A	-0.0074	0.037	0.8421	Type 2 diabetes with ophthalmic complications || id:finn-b-E4_DM2OPTH	0.2639	finn-b-E4_DM2OPTH
rs79082720	C	G	-0.0361	0.0774	0.6413	Type 2 diabetes with ophthalmic complications || id:finn-b-E4_DM2OPTH	0.04886	finn-b-E4_DM2OPTH
rs2317372	T	C	-0.0002	0.0336	0.9942	Type 2 diabetes with ophthalmic complications || id:finn-b-E4_DM2OPTH	0.614	finn-b-E4_DM2OPTH
rs16894137	C	T	-0.1213	0.0486	0.0125101	Type 2 diabetes with ophthalmic complications || id:finn-b-E4_DM2OPTH	0.13	finn-b-E4_DM2OPTH
rs2447496	A	G	-0.0462	0.037	0.2116	Type 2 diabetes with ophthalmic complications || id:finn-b-E4_DM2OPTH	0.7313	finn-b-E4_DM2OPTH
rs13307134	T	C	0.0242	0.0439	0.580399	Type 2 diabetes with ophthalmic complications || id:finn-b-E4_DM2OPTH	0.8328	finn-b-E4_DM2OPTH
rs34402072	C	T	0.011	0.0468	0.8146	Type 2 diabetes with ophthalmic complications || id:finn-b-E4_DM2OPTH	0.1467	finn-b-E4_DM2OPTH
rs75200530	T	G	-0.0531	0.0979	0.5874	Type 2 diabetes with ophthalmic complications || id:finn-b-E4_DM2OPTH	0.02949	finn-b-E4_DM2OPTH
rs11990279	T	C	0.0268	0.0466	0.564901	Type 2 diabetes with ophthalmic complications || id:finn-b-E4_DM2OPTH	0.2003	finn-b-E4_DM2OPTH
rs11779863	G	A	0.0347	0.0448	0.4383	Type 2 diabetes with ophthalmic complications || id:finn-b-E4_DM2OPTH	0.1594	finn-b-E4_DM2OPTH
rs7826267	G	T	0.0137	0.0669	0.8375	Type 2 diabetes with ophthalmic complications || id:finn-b-E4_DM2OPTH	0.9306	finn-b-E4_DM2OPTH
rs35156985	T	C	-0.0112	0.0825	0.8923	Type 2 diabetes with ophthalmic complications || id:finn-b-E4_DM2OPTH	0.04178	finn-b-E4_DM2OPTH
rs322296	G	A	-0.0375	0.0616	0.5433	Type 2 diabetes with ophthalmic complications || id:finn-b-E4_DM2OPTH	0.07469	finn-b-E4_DM2OPTH
rs7832116	A	G	-0.0886	0.0488	0.0695505	Type 2 diabetes with ophthalmic complications || id:finn-b-E4_DM2OPTH	0.1285	finn-b-E4_DM2OPTH
rs7784490	G	C	-0.0029	0.0345	0.9342	Type 2 diabetes with ophthalmic complications || id:finn-b-E4_DM2OPTH	0.6676	finn-b-E4_DM2OPTH
rs62504452	A	G	-0.0341	0.0468	0.4659	Type 2 diabetes with ophthalmic complications || id:finn-b-E4_DM2OPTH	0.139	finn-b-E4_DM2OPTH
rs13242616	C	T	0.0053	0.0354	0.8816	Type 2 diabetes with ophthalmic complications || id:finn-b-E4_DM2OPTH	0.6752	finn-b-E4_DM2OPTH
rs6952765	G	A	0.0474	0.0352	0.178	Type 2 diabetes with ophthalmic complications || id:finn-b-E4_DM2OPTH	0.3181	finn-b-E4_DM2OPTH
rs151257695	A	G	-0.0291	0.0634	0.6467	Type 2 diabetes with ophthalmic complications || id:finn-b-E4_DM2OPTH	0.0711	finn-b-E4_DM2OPTH
rs76982728	T	C	-0.1495	0.111	0.1782	Type 2 diabetes with ophthalmic complications || id:finn-b-E4_DM2OPTH	0.02128	finn-b-E4_DM2OPTH
rs13247359	G	A	0.0354	0.033	0.2832	Type 2 diabetes with ophthalmic complications || id:finn-b-E4_DM2OPTH	0.4453	finn-b-E4_DM2OPTH
rs941000	T	C	-0.029	0.0338	0.3909	Type 2 diabetes with ophthalmic complications || id:finn-b-E4_DM2OPTH	0.6361	finn-b-E4_DM2OPTH
rs186073	T	C	0.0272	0.0334	0.4151	Type 2 diabetes with ophthalmic complications || id:finn-b-E4_DM2OPTH	0.395	finn-b-E4_DM2OPTH
rs4146051	G	A	-0.0507	0.0593	0.3923	Type 2 diabetes with ophthalmic complications || id:finn-b-E4_DM2OPTH	0.9173	finn-b-E4_DM2OPTH
rs4429415	C	T	-0.0126	0.0329	0.701699	Type 2 diabetes with ophthalmic complications || id:finn-b-E4_DM2OPTH	0.4454	finn-b-E4_DM2OPTH
rs3792064	G	A	0.0093	0.073	0.8983	Type 2 diabetes with ophthalmic complications || id:finn-b-E4_DM2OPTH	0.05274	finn-b-E4_DM2OPTH
rs57024273	T	C	0.0004	0.0375	0.9917	Type 2 diabetes with ophthalmic complications || id:finn-b-E4_DM2OPTH	0.2571	finn-b-E4_DM2OPTH
rs3935584	C	T	-0.0116	0.0328	0.723901	Type 2 diabetes with ophthalmic complications || id:finn-b-E4_DM2OPTH	0.5321	finn-b-E4_DM2OPTH
rs3791893	A	G	0.0267	0.0468	0.5684	Type 2 diabetes with ophthalmic complications || id:finn-b-E4_DM2OPTH	0.1438	finn-b-E4_DM2OPTH
rs72839198	C	G	0.0008	0.0574	0.9891	Type 2 diabetes with ophthalmic complications || id:finn-b-E4_DM2OPTH	0.09179	finn-b-E4_DM2OPTH
rs314726	T	C	0.0129	0.0328	0.6944	Type 2 diabetes with ophthalmic complications || id:finn-b-E4_DM2OPTH	0.496	finn-b-E4_DM2OPTH
rs262812	T	C	0.0107	0.0357	0.764999	Type 2 diabetes with ophthalmic complications || id:finn-b-E4_DM2OPTH	0.3045	finn-b-E4_DM2OPTH
rs75326254	C	T	0.0358	0.0681	0.5986	Type 2 diabetes with ophthalmic complications || id:finn-b-E4_DM2OPTH	0.05877	finn-b-E4_DM2OPTH
rs73068003	G	T	-0.0064	0.0555	0.9076	Type 2 diabetes with ophthalmic complications || id:finn-b-E4_DM2OPTH	0.09626	finn-b-E4_DM2OPTH
rs9389714	C	T	-0.0003	0.0573	0.9958	Type 2 diabetes with ophthalmic complications || id:finn-b-E4_DM2OPTH	0.08806	finn-b-E4_DM2OPTH
rs35011108	A	G	0.0594	0.0653	0.3634	Type 2 diabetes with ophthalmic complications || id:finn-b-E4_DM2OPTH	0.06761	finn-b-E4_DM2OPTH
rs9349693	G	A	-0.0228	0.0358	0.523801	Type 2 diabetes with ophthalmic complications || id:finn-b-E4_DM2OPTH	0.7088	finn-b-E4_DM2OPTH
rs11961899	G	A	-0.0384	0.0362	0.2893	Type 2 diabetes with ophthalmic complications || id:finn-b-E4_DM2OPTH	0.2786	finn-b-E4_DM2OPTH
rs12191680	C	G	0.0813	0.0541	0.1328	Type 2 diabetes with ophthalmic complications || id:finn-b-E4_DM2OPTH	0.1016	finn-b-E4_DM2OPTH
rs62435498	C	A	0.0259	0.0544	0.6341	Type 2 diabetes with ophthalmic complications || id:finn-b-E4_DM2OPTH	0.1027	finn-b-E4_DM2OPTH
rs71564433	T	A	-0.0339	0.0411	0.4095	Type 2 diabetes with ophthalmic complications || id:finn-b-E4_DM2OPTH	0.2014	finn-b-E4_DM2OPTH
rs9403580	C	T	0.0263	0.0489	0.5904	Type 2 diabetes with ophthalmic complications || id:finn-b-E4_DM2OPTH	0.1289	finn-b-E4_DM2OPTH
rs2171249	C	T	0.04	0.0629	0.5252	Type 2 diabetes with ophthalmic complications || id:finn-b-E4_DM2OPTH	0.07413	finn-b-E4_DM2OPTH
rs76860606	C	G	0.0939	0.0578	0.1043	Type 2 diabetes with ophthalmic complications || id:finn-b-E4_DM2OPTH	0.08743	finn-b-E4_DM2OPTH
rs934049	G	A	0.0307	0.0404	0.4466	Type 2 diabetes with ophthalmic complications || id:finn-b-E4_DM2OPTH	0.2117	finn-b-E4_DM2OPTH
rs1434153	G	A	-0.0014	0.0329	0.9659	Type 2 diabetes with ophthalmic complications || id:finn-b-E4_DM2OPTH	0.4436	finn-b-E4_DM2OPTH
rs3851328	G	T	0.0058	0.0393	0.8834	Type 2 diabetes with ophthalmic complications || id:finn-b-E4_DM2OPTH	0.7766	finn-b-E4_DM2OPTH
rs4567981	T	A	-0.0207	0.0327	0.5259	Type 2 diabetes with ophthalmic complications || id:finn-b-E4_DM2OPTH	0.5293	finn-b-E4_DM2OPTH
rs72793667	A	G	0.0116	0.0841	0.89	Type 2 diabetes with ophthalmic complications || id:finn-b-E4_DM2OPTH	0.04024	finn-b-E4_DM2OPTH
rs2293361	C	T	0.0095	0.0718	0.8945	Type 2 diabetes with ophthalmic complications || id:finn-b-E4_DM2OPTH	0.05377	finn-b-E4_DM2OPTH
rs56791201	C	T	0.0033	0.034	0.9223	Type 2 diabetes with ophthalmic complications || id:finn-b-E4_DM2OPTH	0.6387	finn-b-E4_DM2OPTH
rs4294381	C	T	-0.1002	0.0447	0.0248702	Type 2 diabetes with ophthalmic complications || id:finn-b-E4_DM2OPTH	0.8419	finn-b-E4_DM2OPTH
rs10916131	C	T	0.007	0.0445	0.8759	Type 2 diabetes with ophthalmic complications || id:finn-b-E4_DM2OPTH	0.1615	finn-b-E4_DM2OPTH
rs12127733	G	A	-0.0688	0.0427	0.1074	Type 2 diabetes with ophthalmic complications || id:finn-b-E4_DM2OPTH	0.1792	finn-b-E4_DM2OPTH
rs12710729	C	A	-0.0276	0.0351	0.4307	Type 2 diabetes with ophthalmic complications || id:finn-b-E4_DM2OPTH	0.3221	finn-b-E4_DM2OPTH
rs12621813	G	A	0.0237	0.0369	0.520701	Type 2 diabetes with ophthalmic complications || id:finn-b-E4_DM2OPTH	0.2665	finn-b-E4_DM2OPTH
rs72893646	A	T	0.0029	0.0485	0.9518	Type 2 diabetes with ophthalmic complications || id:finn-b-E4_DM2OPTH	0.1285	finn-b-E4_DM2OPTH
rs62148306	T	C	0.0398	0.0435	0.3598	Type 2 diabetes with ophthalmic complications || id:finn-b-E4_DM2OPTH	0.1688	finn-b-E4_DM2OPTH
rs17012738	T	G	0.0338	0.0325	0.2993	Type 2 diabetes with ophthalmic complications || id:finn-b-E4_DM2OPTH	0.4902	finn-b-E4_DM2OPTH
rs11126162	T	C	0.1042	0.0592	0.0786194	Type 2 diabetes with ophthalmic complications || id:finn-b-E4_DM2OPTH	0.08304	finn-b-E4_DM2OPTH
rs3771393	T	C	-0.0204	0.0413	0.6218	Type 2 diabetes with ophthalmic complications || id:finn-b-E4_DM2OPTH	0.8059	finn-b-E4_DM2OPTH
rs4953394	G	T	-0.0486	0.033	0.1405	Type 2 diabetes with ophthalmic complications || id:finn-b-E4_DM2OPTH	0.56	finn-b-E4_DM2OPTH
rs6707783	C	T	0.0137	0.0572	0.8105	Type 2 diabetes with ophthalmic complications || id:finn-b-E4_DM2OPTH	0.09106	finn-b-E4_DM2OPTH
rs11685699	C	T	0.0316	0.0605	0.6008	Type 2 diabetes with ophthalmic complications || id:finn-b-E4_DM2OPTH	0.07785	finn-b-E4_DM2OPTH
rs12528285	C	T	0.0029	0.0526	0.9553	Type 2 diabetes with ophthalmic complications || id:finn-b-E4_DM2OPTH	0.109	finn-b-E4_DM2OPTH
rs213863	T	C	-0.0188	0.0339	0.578801	Type 2 diabetes with ophthalmic complications || id:finn-b-E4_DM2OPTH	0.6398	finn-b-E4_DM2OPTH
rs4532474	G	A	-0.0117	0.0437	0.7891	Type 2 diabetes with ophthalmic complications || id:finn-b-E4_DM2OPTH	0.163	finn-b-E4_DM2OPTH
rs74352383	T	A	0.0079	0.0591	0.8938	Type 2 diabetes with ophthalmic complications || id:finn-b-E4_DM2OPTH	0.08257	finn-b-E4_DM2OPTH
rs9345899	A	G	0.0016	0.0531	0.9758	Type 2 diabetes with ophthalmic complications || id:finn-b-E4_DM2OPTH	0.1053	finn-b-E4_DM2OPTH
rs6923695	T	G	-0.0553	0.0656	0.3988	Type 2 diabetes with ophthalmic complications || id:finn-b-E4_DM2OPTH	0.06674	finn-b-E4_DM2OPTH
rs11153159	G	C	0.0693	0.0472	0.1418	Type 2 diabetes with ophthalmic complications || id:finn-b-E4_DM2OPTH	0.142	finn-b-E4_DM2OPTH
rs4236095	A	G	-0.0534	0.0537	0.3205	Type 2 diabetes with ophthalmic complications || id:finn-b-E4_DM2OPTH	0.8968	finn-b-E4_DM2OPTH
rs77293403	A	G	0.0674	0.0883	0.4457	Type 2 diabetes with ophthalmic complications || id:finn-b-E4_DM2OPTH	0.03534	finn-b-E4_DM2OPTH
rs440215	T	C	-0.0503	0.0327	0.1242	Type 2 diabetes with ophthalmic complications || id:finn-b-E4_DM2OPTH	0.5604	finn-b-E4_DM2OPTH
rs4869133	G	A	-0.0844	0.0431	0.0503002	Type 2 diabetes with ophthalmic complications || id:finn-b-E4_DM2OPTH	0.1776	finn-b-E4_DM2OPTH
rs78572139	G	A	0.0399	0.0547	0.466	Type 2 diabetes with ophthalmic complications || id:finn-b-E4_DM2OPTH	0.1017	finn-b-E4_DM2OPTH
rs13163520	G	A	-0.0194	0.0421	0.6453	Type 2 diabetes with ophthalmic complications || id:finn-b-E4_DM2OPTH	0.1839	finn-b-E4_DM2OPTH
rs959845	T	C	-0.0227	0.0337	0.5009	Type 2 diabetes with ophthalmic complications || id:finn-b-E4_DM2OPTH	0.5732	finn-b-E4_DM2OPTH
rs6837275	A	G	-0.0481	0.0359	0.1805	Type 2 diabetes with ophthalmic complications || id:finn-b-E4_DM2OPTH	0.3009	finn-b-E4_DM2OPTH
rs78753150	A	C	-0.05	0.0545	0.3594	Type 2 diabetes with ophthalmic complications || id:finn-b-E4_DM2OPTH	0.09934	finn-b-E4_DM2OPTH
rs77558518	A	G	0.0447	0.0558	0.4233	Type 2 diabetes with ophthalmic complications || id:finn-b-E4_DM2OPTH	0.09575	finn-b-E4_DM2OPTH
rs2546432	C	T	-0.0086	0.033	0.7945	Type 2 diabetes with ophthalmic complications || id:finn-b-E4_DM2OPTH	0.543	finn-b-E4_DM2OPTH
rs6875660	C	T	-0.0539	0.0672	0.4226	Type 2 diabetes with ophthalmic complications || id:finn-b-E4_DM2OPTH	0.06088	finn-b-E4_DM2OPTH
rs77968078	G	A	0.1026	0.0685	0.1342	Type 2 diabetes with ophthalmic complications || id:finn-b-E4_DM2OPTH	0.06087	finn-b-E4_DM2OPTH
rs1582238	C	T	0.0397	0.0341	0.2438	Type 2 diabetes with ophthalmic complications || id:finn-b-E4_DM2OPTH	0.6407	finn-b-E4_DM2OPTH
rs10926758	A	G	-0.0209	0.0332	0.5287	Type 2 diabetes with ophthalmic complications || id:finn-b-E4_DM2OPTH	0.4178	finn-b-E4_DM2OPTH
rs4654122	G	C	0.037	0.0326	0.2563	Type 2 diabetes with ophthalmic complications || id:finn-b-E4_DM2OPTH	0.5419	finn-b-E4_DM2OPTH
rs72761829	A	T	-0.0115	0.0581	0.8425	Type 2 diabetes with ophthalmic complications || id:finn-b-E4_DM2OPTH	0.08934	finn-b-E4_DM2OPTH
rs7412979	C	G	0.0251	0.0592	0.6709	Type 2 diabetes with ophthalmic complications || id:finn-b-E4_DM2OPTH	0.08057	finn-b-E4_DM2OPTH
rs488164	G	T	0.0271	0.0342	0.4285	Type 2 diabetes with ophthalmic complications || id:finn-b-E4_DM2OPTH	0.6455	finn-b-E4_DM2OPTH
rs12124567	A	G	-0.0198	0.0408	0.6278	Type 2 diabetes with ophthalmic complications || id:finn-b-E4_DM2OPTH	0.2031	finn-b-E4_DM2OPTH
rs12740451	T	C	0.053	0.0482	0.2707	Type 2 diabetes with ophthalmic complications || id:finn-b-E4_DM2OPTH	0.1343	finn-b-E4_DM2OPTH
rs290833	T	G	-0.0263	0.0328	0.4231	Type 2 diabetes with ophthalmic complications || id:finn-b-E4_DM2OPTH	0.4926	finn-b-E4_DM2OPTH
rs11166257	G	T	-0.0155	0.0415	0.7082	Type 2 diabetes with ophthalmic complications || id:finn-b-E4_DM2OPTH	0.8083	finn-b-E4_DM2OPTH
rs10875374	T	C	0.0037	0.0326	0.9102	Type 2 diabetes with ophthalmic complications || id:finn-b-E4_DM2OPTH	0.5292	finn-b-E4_DM2OPTH
rs11803905	T	C	-0.0325	0.0399	0.4156	Type 2 diabetes with ophthalmic complications || id:finn-b-E4_DM2OPTH	0.2155	finn-b-E4_DM2OPTH
rs140912403	C	T	-0.1133	0.0698	0.1043	Type 2 diabetes with ophthalmic complications || id:finn-b-E4_DM2OPTH	0.05821	finn-b-E4_DM2OPTH
rs72776570	C	A	0.0367	0.0553	0.5064	Type 2 diabetes with ophthalmic complications || id:finn-b-E4_DM2OPTH	0.09743	finn-b-E4_DM2OPTH
rs11257188	A	C	0.0528	0.0488	0.2793	Type 2 diabetes with ophthalmic complications || id:finn-b-E4_DM2OPTH	0.1326	finn-b-E4_DM2OPTH
rs71481756	T	G	-0.0366	0.0672	0.586001	Type 2 diabetes with ophthalmic complications || id:finn-b-E4_DM2OPTH	0.06603	finn-b-E4_DM2OPTH
rs11599763	C	T	-0.0088	0.0335	0.7916	Type 2 diabetes with ophthalmic complications || id:finn-b-E4_DM2OPTH	0.5925	finn-b-E4_DM2OPTH
rs1254846	A	G	0.0703	0.0488	0.1497	Type 2 diabetes with ophthalmic complications || id:finn-b-E4_DM2OPTH	0.8557	finn-b-E4_DM2OPTH
rs11597285	G	T	-0.0041	0.0332	0.9027	Type 2 diabetes with ophthalmic complications || id:finn-b-E4_DM2OPTH	0.3989	finn-b-E4_DM2OPTH
rs2098844	T	C	-0.0282	0.0338	0.4041	Type 2 diabetes with ophthalmic complications || id:finn-b-E4_DM2OPTH	0.6205	finn-b-E4_DM2OPTH
rs12278566	T	A	0.0609	0.037	0.0994008	Type 2 diabetes with ophthalmic complications || id:finn-b-E4_DM2OPTH	0.2669	finn-b-E4_DM2OPTH
rs3812426	A	G	-0.0675	0.0451	0.1346	Type 2 diabetes with ophthalmic complications || id:finn-b-E4_DM2OPTH	0.8442	finn-b-E4_DM2OPTH
rs6474512	C	A	-0.0098	0.0336	0.7698	Type 2 diabetes with ophthalmic complications || id:finn-b-E4_DM2OPTH	0.6118	finn-b-E4_DM2OPTH
rs11776390	T	C	-0.0107	0.0659	0.8715	Type 2 diabetes with ophthalmic complications || id:finn-b-E4_DM2OPTH	0.06596	finn-b-E4_DM2OPTH
rs6993398	G	A	-0.0072	0.0422	0.8649	Type 2 diabetes with ophthalmic complications || id:finn-b-E4_DM2OPTH	0.1824	finn-b-E4_DM2OPTH
rs2450745	A	C	0.1152	0.0644	0.0738499	Type 2 diabetes with ophthalmic complications || id:finn-b-E4_DM2OPTH	0.06906	finn-b-E4_DM2OPTH
rs112159068	A	T	-0.0377	0.0974	0.698601	Type 2 diabetes with ophthalmic complications || id:finn-b-E4_DM2OPTH	0.03002	finn-b-E4_DM2OPTH
rs76680460	G	A	-0.1358	0.0811	0.0941109	Type 2 diabetes with ophthalmic complications || id:finn-b-E4_DM2OPTH	0.04333	finn-b-E4_DM2OPTH
rs10131724	C	A	-0.0456	0.0556	0.4116	Type 2 diabetes with ophthalmic complications || id:finn-b-E4_DM2OPTH	0.9002	finn-b-E4_DM2OPTH
rs10506058	A	G	-0.0013	0.0329	0.9685	Type 2 diabetes with ophthalmic complications || id:finn-b-E4_DM2OPTH	0.4224	finn-b-E4_DM2OPTH
rs71414120	T	G	-0.0034	0.0727	0.9623	Type 2 diabetes with ophthalmic complications || id:finn-b-E4_DM2OPTH	0.05114	finn-b-E4_DM2OPTH
rs413827	G	A	-0.0316	0.0384	0.4098	Type 2 diabetes with ophthalmic complications || id:finn-b-E4_DM2OPTH	0.2388	finn-b-E4_DM2OPTH
rs62188991	G	C	-0.0092	0.0705	0.8961	Type 2 diabetes with ophthalmic complications || id:finn-b-E4_DM2OPTH	0.06156	finn-b-E4_DM2OPTH
rs72886036	G	C	-0.0619	0.0738	0.4015	Type 2 diabetes with ophthalmic complications || id:finn-b-E4_DM2OPTH	0.05367	finn-b-E4_DM2OPTH
rs13383270	C	G	0.0093	0.0329	0.776699	Type 2 diabetes with ophthalmic complications || id:finn-b-E4_DM2OPTH	0.5539	finn-b-E4_DM2OPTH
rs62277846	C	T	0.0097	0.0414	0.8139	Type 2 diabetes with ophthalmic complications || id:finn-b-E4_DM2OPTH	0.1925	finn-b-E4_DM2OPTH
rs994794	G	C	-0.1705	0.093	0.0666607	Type 2 diabetes with ophthalmic complications || id:finn-b-E4_DM2OPTH	0.03113	finn-b-E4_DM2OPTH
rs2892880	G	A	-0.0103	0.0377	0.784099	Type 2 diabetes with ophthalmic complications || id:finn-b-E4_DM2OPTH	0.2491	finn-b-E4_DM2OPTH
rs1508033	A	C	-0.0164	0.0356	0.643701	Type 2 diabetes with ophthalmic complications || id:finn-b-E4_DM2OPTH	0.316	finn-b-E4_DM2OPTH
rs289410	A	G	-0.0353	0.0364	0.3324	Type 2 diabetes with ophthalmic complications || id:finn-b-E4_DM2OPTH	0.723	finn-b-E4_DM2OPTH
rs10873449	C	T	0.0109	0.0413	0.7922	Type 2 diabetes with ophthalmic complications || id:finn-b-E4_DM2OPTH	0.8079	finn-b-E4_DM2OPTH
rs2154047	A	C	-0.0124	0.0574	0.8286	Type 2 diabetes with ophthalmic complications || id:finn-b-E4_DM2OPTH	0.9118	finn-b-E4_DM2OPTH
rs11604400	C	T	-0.0296	0.053	0.5767	Type 2 diabetes with ophthalmic complications || id:finn-b-E4_DM2OPTH	0.1049	finn-b-E4_DM2OPTH
rs143662916	C	T	0.048	0.0969	0.619901	Type 2 diabetes with ophthalmic complications || id:finn-b-E4_DM2OPTH	0.02957	finn-b-E4_DM2OPTH
rs11591622	T	G	-0.0286	0.0441	0.5161	Type 2 diabetes with ophthalmic complications || id:finn-b-E4_DM2OPTH	0.1618	finn-b-E4_DM2OPTH
rs478972	C	T	-0.0332	0.0568	0.5589	Type 2 diabetes with ophthalmic complications || id:finn-b-E4_DM2OPTH	0.9087	finn-b-E4_DM2OPTH
rs75768969	C	G	-0.0581	0.0585	0.3204	Type 2 diabetes with ophthalmic complications || id:finn-b-E4_DM2OPTH	0.08501	finn-b-E4_DM2OPTH
rs9300744	C	T	-0.0499	0.0427	0.2423	Type 2 diabetes with ophthalmic complications || id:finn-b-E4_DM2OPTH	0.1792	finn-b-E4_DM2OPTH
rs118030283	G	A	-0.0291	0.0781	0.7092	Type 2 diabetes with ophthalmic complications || id:finn-b-E4_DM2OPTH	0.04542	finn-b-E4_DM2OPTH
rs11642826	G	C	0.0559	0.0569	0.3256	Type 2 diabetes with ophthalmic complications || id:finn-b-E4_DM2OPTH	0.09216	finn-b-E4_DM2OPTH
rs540489	T	G	-0.0213	0.0429	0.6193	Type 2 diabetes with ophthalmic complications || id:finn-b-E4_DM2OPTH	0.1764	finn-b-E4_DM2OPTH
rs72887800	T	A	-0.0132	0.0335	0.6933	Type 2 diabetes with ophthalmic complications || id:finn-b-E4_DM2OPTH	0.4018	finn-b-E4_DM2OPTH
rs912860	A	G	-0.232	0.1084	0.0322901	Type 2 diabetes with ophthalmic complications || id:finn-b-E4_DM2OPTH	0.9769	finn-b-E4_DM2OPTH
rs10150232	A	G	-0.0131	0.0409	0.7484	Type 2 diabetes with ophthalmic complications || id:finn-b-E4_DM2OPTH	0.2002	finn-b-E4_DM2OPTH
rs17092615	G	A	-0.089	0.0477	0.0621599	Type 2 diabetes with ophthalmic complications || id:finn-b-E4_DM2OPTH	0.1388	finn-b-E4_DM2OPTH
rs911666	T	C	0.0054	0.0355	0.8788	Type 2 diabetes with ophthalmic complications || id:finn-b-E4_DM2OPTH	0.303	finn-b-E4_DM2OPTH
rs8009993	G	C	0.0158	0.0457	0.7294	Type 2 diabetes with ophthalmic complications || id:finn-b-E4_DM2OPTH	0.1539	finn-b-E4_DM2OPTH
rs8005030	C	T	-0.001	0.0346	0.9766	Type 2 diabetes with ophthalmic complications || id:finn-b-E4_DM2OPTH	0.3317	finn-b-E4_DM2OPTH
rs17096874	C	T	-0.0101	0.0399	0.7998	Type 2 diabetes with ophthalmic complications || id:finn-b-E4_DM2OPTH	0.2117	finn-b-E4_DM2OPTH
rs17121075	G	A	-0.0065	0.0399	0.8702	Type 2 diabetes with ophthalmic complications || id:finn-b-E4_DM2OPTH	0.2144	finn-b-E4_DM2OPTH
rs356049	G	A	0.0036	0.0654	0.9566	Type 2 diabetes with ophthalmic complications || id:finn-b-E4_DM2OPTH	0.06917	finn-b-E4_DM2OPTH
rs11656361	A	C	-0.0874	0.0428	0.04091	Type 2 diabetes with ophthalmic complications || id:finn-b-E4_DM2OPTH	0.1816	finn-b-E4_DM2OPTH
rs1550196	A	G	0.0986	0.0551	0.0738108	Type 2 diabetes with ophthalmic complications || id:finn-b-E4_DM2OPTH	0.9007	finn-b-E4_DM2OPTH
rs1980561	A	G	0.0099	0.0327	0.7616	Type 2 diabetes with ophthalmic complications || id:finn-b-E4_DM2OPTH	0.4755	finn-b-E4_DM2OPTH
rs72723662	C	T	0.0129	0.0481	0.787601	Type 2 diabetes with ophthalmic complications || id:finn-b-E4_DM2OPTH	0.1421	finn-b-E4_DM2OPTH
rs12925026	T	C	-0.0642	0.0693	0.3544	Type 2 diabetes with ophthalmic complications || id:finn-b-E4_DM2OPTH	0.05662	finn-b-E4_DM2OPTH
rs4802933	G	A	-0.1035	0.0386	0.00738193	Type 2 diabetes with ophthalmic complications || id:finn-b-E4_DM2OPTH	0.7682	finn-b-E4_DM2OPTH
rs6048195	A	T	-0.003	0.0341	0.93	Type 2 diabetes with ophthalmic complications || id:finn-b-E4_DM2OPTH	0.4203	finn-b-E4_DM2OPTH
rs4277593	G	A	0.0507	0.0332	0.126	Type 2 diabetes with ophthalmic complications || id:finn-b-E4_DM2OPTH	0.41	finn-b-E4_DM2OPTH
rs59936925	A	T	0.0291	0.0519	0.5757	Type 2 diabetes with ophthalmic complications || id:finn-b-E4_DM2OPTH	0.1114	finn-b-E4_DM2OPTH
rs2426816	T	A	-0.0884	0.0327	0.006897	Type 2 diabetes with ophthalmic complications || id:finn-b-E4_DM2OPTH	0.5126	finn-b-E4_DM2OPTH
rs9981767	A	C	0.0431	0.0374	0.2494	Type 2 diabetes with ophthalmic complications || id:finn-b-E4_DM2OPTH	0.2584	finn-b-E4_DM2OPTH
rs134366	A	G	0.0437	0.0647	0.4991	Type 2 diabetes with ophthalmic complications || id:finn-b-E4_DM2OPTH	0.9317	finn-b-E4_DM2OPTH
rs79968837	A	G	0.0293	0.0739	0.6916	Type 2 diabetes with ophthalmic complications || id:finn-b-E4_DM2OPTH	0.05061	finn-b-E4_DM2OPTH
rs4810359	A	G	0.0818	0.0496	0.0994489	Type 2 diabetes with ophthalmic complications || id:finn-b-E4_DM2OPTH	0.1226	finn-b-E4_DM2OPTH
rs6121460	G	A	0.0051	0.0604	0.9328	Type 2 diabetes with ophthalmic complications || id:finn-b-E4_DM2OPTH	0.08255	finn-b-E4_DM2OPTH
rs720439	G	A	-0.0122	0.038	0.7474	Type 2 diabetes with ophthalmic complications || id:finn-b-E4_DM2OPTH	0.7535	finn-b-E4_DM2OPTH
rs9608282	T	G	-0.0204	0.0924	0.8253	Type 2 diabetes with ophthalmic complications || id:finn-b-E4_DM2OPTH	0.03384	finn-b-E4_DM2OPTH
rs6064552	T	C	0.0208	0.042	0.6203	Type 2 diabetes with ophthalmic complications || id:finn-b-E4_DM2OPTH	0.1837	finn-b-E4_DM2OPTH
rs7993559	A	C	0.0284	0.0332	0.3916	Type 2 diabetes with ophthalmic complications || id:finn-b-E4_DM2OPTH	0.5547	finn-b-E4_DM2OPTH
rs7330827	T	C	-0.0249	0.0689	0.7179	Type 2 diabetes with ophthalmic complications || id:finn-b-E4_DM2OPTH	0.0599	finn-b-E4_DM2OPTH
rs73457410	A	G	0.0206	0.0669	0.758399	Type 2 diabetes with ophthalmic complications || id:finn-b-E4_DM2OPTH	0.06345	finn-b-E4_DM2OPTH
rs9590927	A	G	0.0407	0.033	0.2166	Type 2 diabetes with ophthalmic complications || id:finn-b-E4_DM2OPTH	0.5454	finn-b-E4_DM2OPTH
rs9573937	A	G	-0.0521	0.044	0.2364	Type 2 diabetes with ophthalmic complications || id:finn-b-E4_DM2OPTH	0.1648	finn-b-E4_DM2OPTH
rs9558661	T	C	0.027	0.0407	0.507	Type 2 diabetes with ophthalmic complications || id:finn-b-E4_DM2OPTH	0.2039	finn-b-E4_DM2OPTH
rs9581006	T	C	-0.0763	0.0858	0.3741	Type 2 diabetes with ophthalmic complications || id:finn-b-E4_DM2OPTH	0.9635	finn-b-E4_DM2OPTH
rs79757635	C	A	0.0222	0.0487	0.6481	Type 2 diabetes with ophthalmic complications || id:finn-b-E4_DM2OPTH	0.1371	finn-b-E4_DM2OPTH
rs4981345	T	C	-0.0571	0.0347	0.1002	Type 2 diabetes with ophthalmic complications || id:finn-b-E4_DM2OPTH	0.3299	finn-b-E4_DM2OPTH
rs74037001	G	A	0.1115	0.0575	0.0523805	Type 2 diabetes with ophthalmic complications || id:finn-b-E4_DM2OPTH	0.08824	finn-b-E4_DM2OPTH
rs369444	C	G	-0.0255	0.0636	0.687999	Type 2 diabetes with ophthalmic complications || id:finn-b-E4_DM2OPTH	0.07287	finn-b-E4_DM2OPTH
rs62028349	G	C	-0.0109	0.0327	0.738999	Type 2 diabetes with ophthalmic complications || id:finn-b-E4_DM2OPTH	0.515	finn-b-E4_DM2OPTH
rs118038478	A	G	-0.0007	0.0621	0.9909	Type 2 diabetes with ophthalmic complications || id:finn-b-E4_DM2OPTH	0.07025	finn-b-E4_DM2OPTH
rs10148250	A	G	-0.0339	0.0343	0.3229	Type 2 diabetes with ophthalmic complications || id:finn-b-E4_DM2OPTH	0.5832	finn-b-E4_DM2OPTH
rs11649454	G	C	0.0076	0.0455	0.8676	Type 2 diabetes with ophthalmic complications || id:finn-b-E4_DM2OPTH	0.153	finn-b-E4_DM2OPTH
rs10048062	C	T	-0.0472	0.0589	0.4226	Type 2 diabetes with ophthalmic complications || id:finn-b-E4_DM2OPTH	0.08853	finn-b-E4_DM2OPTH
rs112767262	T	C	0.0618	0.0397	0.1196	Type 2 diabetes with ophthalmic complications || id:finn-b-E4_DM2OPTH	0.2231	finn-b-E4_DM2OPTH
rs2314294	T	C	-0.0119	0.0476	0.8027	Type 2 diabetes with ophthalmic complications || id:finn-b-E4_DM2OPTH	0.1362	finn-b-E4_DM2OPTH
rs1729063	C	G	0.006	0.0344	0.8605	Type 2 diabetes with ophthalmic complications || id:finn-b-E4_DM2OPTH	0.6486	finn-b-E4_DM2OPTH
rs71386687	T	G	-0.09	0.052	0.0835699	Type 2 diabetes with ophthalmic complications || id:finn-b-E4_DM2OPTH	0.1168	finn-b-E4_DM2OPTH
rs12930556	C	T	0.0272	0.033	0.4101	Type 2 diabetes with ophthalmic complications || id:finn-b-E4_DM2OPTH	0.4569	finn-b-E4_DM2OPTH
rs28376661	C	G	0.0229	0.0356	0.5209	Type 2 diabetes with ophthalmic complications || id:finn-b-E4_DM2OPTH	0.3007	finn-b-E4_DM2OPTH
rs12899991	T	A	0.0245	0.0386	0.5254	Type 2 diabetes with ophthalmic complications || id:finn-b-E4_DM2OPTH	0.7565	finn-b-E4_DM2OPTH
rs4461038	G	A	-0.0258	0.0359	0.4726	Type 2 diabetes with ophthalmic complications || id:finn-b-E4_DM2OPTH	0.7087	finn-b-E4_DM2OPTH
rs8053158	G	A	-0.0265	0.0505	0.5992	Type 2 diabetes with ophthalmic complications || id:finn-b-E4_DM2OPTH	0.8779	finn-b-E4_DM2OPTH
rs73011279	T	C	-0.025	0.0389	0.5206	Type 2 diabetes with ophthalmic complications || id:finn-b-E4_DM2OPTH	0.2324	finn-b-E4_DM2OPTH
rs67479537	T	C	-0.0064	0.0786	0.9346	Type 2 diabetes with ophthalmic complications || id:finn-b-E4_DM2OPTH	0.04759	finn-b-E4_DM2OPTH
rs2548459	C	T	-0.0153	0.0333	0.645	Type 2 diabetes with ophthalmic complications || id:finn-b-E4_DM2OPTH	0.4096	finn-b-E4_DM2OPTH
rs9929145	G	A	-0.0228	0.0755	0.763099	Type 2 diabetes with ophthalmic complications || id:finn-b-E4_DM2OPTH	0.04911	finn-b-E4_DM2OPTH
rs73208162	A	G	-0.0228	0.0914	0.8029	Type 2 diabetes with ophthalmic complications || id:finn-b-E4_DM2OPTH	0.03236	finn-b-E4_DM2OPTH
rs1882775	A	G	0.0005	0.0423	0.9908	Type 2 diabetes with ophthalmic complications || id:finn-b-E4_DM2OPTH	0.183	finn-b-E4_DM2OPTH
rs10439674	A	G	0.006	0.0406	0.8819	Type 2 diabetes with ophthalmic complications || id:finn-b-E4_DM2OPTH	0.203	finn-b-E4_DM2OPTH
rs2834062	A	G	0.0144	0.0358	0.6875	Type 2 diabetes with ophthalmic complications || id:finn-b-E4_DM2OPTH	0.3133	finn-b-E4_DM2OPTH
rs2154444	G	T	-0.0603	0.0367	0.1005	Type 2 diabetes with ophthalmic complications || id:finn-b-E4_DM2OPTH	0.7353	finn-b-E4_DM2OPTH
rs8130320	A	G	0.0052	0.0328	0.8732	Type 2 diabetes with ophthalmic complications || id:finn-b-E4_DM2OPTH	0.559	finn-b-E4_DM2OPTH
rs75158211	T	C	0.0326	0.046	0.4783	Type 2 diabetes with ophthalmic complications || id:finn-b-E4_DM2OPTH	0.1476	finn-b-E4_DM2OPTH
rs133832	A	C	0	0.0364	0.9994	Type 2 diabetes with ophthalmic complications || id:finn-b-E4_DM2OPTH	0.2822	finn-b-E4_DM2OPTH
rs1107244	G	A	0.0056	0.0605	0.9258	Type 2 diabetes with ophthalmic complications || id:finn-b-E4_DM2OPTH	0.07854	finn-b-E4_DM2OPTH
rs17530232	A	G	-0.0267	0.0728	0.713899	Type 2 diabetes with ophthalmic complications || id:finn-b-E4_DM2OPTH	0.05293	finn-b-E4_DM2OPTH
rs12863463	G	A	-0.0059	0.0609	0.9224	Type 2 diabetes with ophthalmic complications || id:finn-b-E4_DM2OPTH	0.07803	finn-b-E4_DM2OPTH
rs4766997	C	T	-0.0149	0.0331	0.651499	Type 2 diabetes with ophthalmic complications || id:finn-b-E4_DM2OPTH	0.4253	finn-b-E4_DM2OPTH
rs4764863	G	A	0.014	0.0329	0.6709	Type 2 diabetes with ophthalmic complications || id:finn-b-E4_DM2OPTH	0.5511	finn-b-E4_DM2OPTH
rs35509	G	A	0.0519	0.0811	0.5225	Type 2 diabetes with ophthalmic complications || id:finn-b-E4_DM2OPTH	0.04266	finn-b-E4_DM2OPTH
rs111862613	T	C	0.0635	0.0441	0.1498	Type 2 diabetes with ophthalmic complications || id:finn-b-E4_DM2OPTH	0.1777	finn-b-E4_DM2OPTH
rs61944774	A	G	-0.1195	0.0743	0.1077	Type 2 diabetes with ophthalmic complications || id:finn-b-E4_DM2OPTH	0.05316	finn-b-E4_DM2OPTH
rs7334707	G	T	0.004	0.0749	0.9575	Type 2 diabetes with ophthalmic complications || id:finn-b-E4_DM2OPTH	0.95	finn-b-E4_DM2OPTH
rs7499539	A	G	-0.0213	0.0371	0.5658	Type 2 diabetes with ophthalmic complications || id:finn-b-E4_DM2OPTH	0.2624	finn-b-E4_DM2OPTH
rs6494306	A	G	-0.0417	0.035	0.2333	Type 2 diabetes with ophthalmic complications || id:finn-b-E4_DM2OPTH	0.3242	finn-b-E4_DM2OPTH
rs10138457	T	C	-0.0855	0.0558	0.1253	Type 2 diabetes with ophthalmic complications || id:finn-b-E4_DM2OPTH	0.09307	finn-b-E4_DM2OPTH
rs12911842	A	T	0.1247	0.0587	0.0336302	Type 2 diabetes with ophthalmic complications || id:finn-b-E4_DM2OPTH	0.08425	finn-b-E4_DM2OPTH
rs8063430	T	C	0.0418	0.0754	0.579399	Type 2 diabetes with ophthalmic complications || id:finn-b-E4_DM2OPTH	0.05048	finn-b-E4_DM2OPTH
rs111745969	A	G	0.0076	0.048	0.8744	Type 2 diabetes with ophthalmic complications || id:finn-b-E4_DM2OPTH	0.1365	finn-b-E4_DM2OPTH
rs60775321	T	C	-0.0042	0.0361	0.9062	Type 2 diabetes with ophthalmic complications || id:finn-b-E4_DM2OPTH	0.2904	finn-b-E4_DM2OPTH
rs12908520	G	A	-0.0538	0.033	0.1034	Type 2 diabetes with ophthalmic complications || id:finn-b-E4_DM2OPTH	0.4266	finn-b-E4_DM2OPTH
rs7249113	G	A	-0.0461	0.0359	0.1986	Type 2 diabetes with ophthalmic complications || id:finn-b-E4_DM2OPTH	0.2982	finn-b-E4_DM2OPTH
rs2907920	G	A	-0.0265	0.0365	0.4688	Type 2 diabetes with ophthalmic complications || id:finn-b-E4_DM2OPTH	0.7155	finn-b-E4_DM2OPTH
rs75211493	G	A	-0.0019	0.0632	0.9758	Type 2 diabetes with ophthalmic complications || id:finn-b-E4_DM2OPTH	0.07229	finn-b-E4_DM2OPTH
rs2838334	G	A	0.0402	0.0343	0.2418	Type 2 diabetes with ophthalmic complications || id:finn-b-E4_DM2OPTH	0.3433	finn-b-E4_DM2OPTH
rs2276529	C	G	-0.0283	0.041	0.49	Type 2 diabetes with ophthalmic complications || id:finn-b-E4_DM2OPTH	0.2	finn-b-E4_DM2OPTH
rs4822789	G	C	0.0018	0.0335	0.9579	Type 2 diabetes with ophthalmic complications || id:finn-b-E4_DM2OPTH	0.3876	finn-b-E4_DM2OPTH
rs56203279	T	C	-0.0189	0.0345	0.5833	Type 2 diabetes with ophthalmic complications || id:finn-b-E4_DM2OPTH	0.3355	finn-b-E4_DM2OPTH
rs2729556	T	C	0.0217	0.0329	0.5097	Type 2 diabetes with ophthalmic complications || id:finn-b-E4_DM2OPTH	0.5227	finn-b-E4_DM2OPTH
rs11547158	A	G	0.041	0.0479	0.3919	Type 2 diabetes with ophthalmic complications || id:finn-b-E4_DM2OPTH	0.1341	finn-b-E4_DM2OPTH
rs10093275	T	C	0.0039	0.0348	0.9099	Type 2 diabetes with ophthalmic complications || id:finn-b-E4_DM2OPTH	0.669	finn-b-E4_DM2OPTH
rs60884758	C	T	0.0525	0.0428	0.2197	Type 2 diabetes with ophthalmic complications || id:finn-b-E4_DM2OPTH	0.1783	finn-b-E4_DM2OPTH
rs10123122	G	C	-0.0616	0.0849	0.4684	Type 2 diabetes with ophthalmic complications || id:finn-b-E4_DM2OPTH	0.03761	finn-b-E4_DM2OPTH
rs4722181	T	G	0.0206	0.0328	0.53	Type 2 diabetes with ophthalmic complications || id:finn-b-E4_DM2OPTH	0.4711	finn-b-E4_DM2OPTH
rs10950694	C	T	-0.0086	0.0339	0.7994	Type 2 diabetes with ophthalmic complications || id:finn-b-E4_DM2OPTH	0.6408	finn-b-E4_DM2OPTH
rs2728491	T	G	-0.0158	0.0383	0.6804	Type 2 diabetes with ophthalmic complications || id:finn-b-E4_DM2OPTH	0.7612	finn-b-E4_DM2OPTH
rs16934185	A	G	-0.0417	0.0539	0.4392	Type 2 diabetes with ophthalmic complications || id:finn-b-E4_DM2OPTH	0.103	finn-b-E4_DM2OPTH
rs10119172	C	G	0.0383	0.0428	0.3704	Type 2 diabetes with ophthalmic complications || id:finn-b-E4_DM2OPTH	0.1778	finn-b-E4_DM2OPTH
rs9350083	T	G	-0.0141	0.0341	0.6789	Type 2 diabetes with ophthalmic complications || id:finn-b-E4_DM2OPTH	0.3548	finn-b-E4_DM2OPTH
rs77658038	A	C	0.0324	0.0406	0.425	Type 2 diabetes with ophthalmic complications || id:finn-b-E4_DM2OPTH	0.2048	finn-b-E4_DM2OPTH
rs12206468	G	A	0.0355	0.0603	0.555699	Type 2 diabetes with ophthalmic complications || id:finn-b-E4_DM2OPTH	0.07791	finn-b-E4_DM2OPTH
rs9328464	T	C	-0.0078	0.0329	0.8127	Type 2 diabetes with ophthalmic complications || id:finn-b-E4_DM2OPTH	0.4467	finn-b-E4_DM2OPTH
rs233486	G	A	0.007	0.0469	0.8815	Type 2 diabetes with ophthalmic complications || id:finn-b-E4_DM2OPTH	0.8596	finn-b-E4_DM2OPTH
rs4263802	A	G	-0.0091	0.0349	0.7953	Type 2 diabetes with ophthalmic complications || id:finn-b-E4_DM2OPTH	0.671	finn-b-E4_DM2OPTH
rs8076666	G	A	-0.0084	0.0502	0.867	Type 2 diabetes with ophthalmic complications || id:finn-b-E4_DM2OPTH	0.8805	finn-b-E4_DM2OPTH
rs789069	A	C	0.0537	0.0465	0.2485	Type 2 diabetes with ophthalmic complications || id:finn-b-E4_DM2OPTH	0.1413	finn-b-E4_DM2OPTH
rs12458763	A	C	-0.0352	0.0784	0.653501	Type 2 diabetes with ophthalmic complications || id:finn-b-E4_DM2OPTH	0.04508	finn-b-E4_DM2OPTH
rs7220558	A	T	0.0027	0.0332	0.9362	Type 2 diabetes with ophthalmic complications || id:finn-b-E4_DM2OPTH	0.4045	finn-b-E4_DM2OPTH
rs7221249	G	A	-0.0604	0.0328	0.0652304	Type 2 diabetes with ophthalmic complications || id:finn-b-E4_DM2OPTH	0.4697	finn-b-E4_DM2OPTH
rs7502686	G	C	-0.0428	0.0681	0.5298	Type 2 diabetes with ophthalmic complications || id:finn-b-E4_DM2OPTH	0.06085	finn-b-E4_DM2OPTH
rs55877868	A	C	0.0997	0.0544	0.06697	Type 2 diabetes with ophthalmic complications || id:finn-b-E4_DM2OPTH	0.101	finn-b-E4_DM2OPTH
rs16941336	C	T	-0.0373	0.0388	0.3357	Type 2 diabetes with ophthalmic complications || id:finn-b-E4_DM2OPTH	0.2314	finn-b-E4_DM2OPTH
rs117467633	T	C	0.0969	0.0842	0.2496	Type 2 diabetes with ophthalmic complications || id:finn-b-E4_DM2OPTH	0.03999	finn-b-E4_DM2OPTH
rs11080063	G	A	0.0486	0.0331	0.1415	Type 2 diabetes with ophthalmic complications || id:finn-b-E4_DM2OPTH	0.405	finn-b-E4_DM2OPTH
rs28691777	C	T	0.0905	0.0788	0.2505	Type 2 diabetes with ophthalmic complications || id:finn-b-E4_DM2OPTH	0.04359	finn-b-E4_DM2OPTH
rs9895850	T	C	-0.0265	0.0791	0.737901	Type 2 diabetes with ophthalmic complications || id:finn-b-E4_DM2OPTH	0.04378	finn-b-E4_DM2OPTH
rs35161940	T	C	-0.0307	0.0527	0.560701	Type 2 diabetes with ophthalmic complications || id:finn-b-E4_DM2OPTH	0.1068	finn-b-E4_DM2OPTH
rs117107102	A	G	-0.0125	0.0761	0.8691	Type 2 diabetes with ophthalmic complications || id:finn-b-E4_DM2OPTH	0.04763	finn-b-E4_DM2OPTH
rs76124218	C	G	-0.0675	0.0871	0.4384	Type 2 diabetes with ophthalmic complications || id:finn-b-E4_DM2OPTH	0.03705	finn-b-E4_DM2OPTH
rs746764	T	C	-0.0154	0.0398	0.698101	Type 2 diabetes with ophthalmic complications || id:finn-b-E4_DM2OPTH	0.2136	finn-b-E4_DM2OPTH
rs6087811	T	G	0.0321	0.0545	0.556	Type 2 diabetes with ophthalmic complications || id:finn-b-E4_DM2OPTH	0.1014	finn-b-E4_DM2OPTH
rs1205443	A	G	-0.0384	0.0344	0.264	Type 2 diabetes with ophthalmic complications || id:finn-b-E4_DM2OPTH	0.3524	finn-b-E4_DM2OPTH
rs1363769	C	T	0.0656	0.0918	0.4748	Type 2 diabetes with ophthalmic complications || id:finn-b-E4_DM2OPTH	0.9678	finn-b-E4_DM2OPTH
rs12611395	G	A	0.0046	0.0537	0.9324	Type 2 diabetes with ophthalmic complications || id:finn-b-E4_DM2OPTH	0.8941	finn-b-E4_DM2OPTH
rs7359994	C	T	-0.0282	0.0333	0.3961	Type 2 diabetes with ophthalmic complications || id:finn-b-E4_DM2OPTH	0.5974	finn-b-E4_DM2OPTH
rs281379	A	G	-0.0119	0.0333	0.720701	Type 2 diabetes with ophthalmic complications || id:finn-b-E4_DM2OPTH	0.4085	finn-b-E4_DM2OPTH
rs2717140	C	T	-0.0123	0.055	0.8238	Type 2 diabetes with ophthalmic complications || id:finn-b-E4_DM2OPTH	0.09858	finn-b-E4_DM2OPTH
rs4378146	A	C	0.0004	0.0372	0.9913	Type 2 diabetes with ophthalmic complications || id:finn-b-E4_DM2OPTH	0.2555	finn-b-E4_DM2OPTH
rs114291908	G	C	-0.0813	0.0753	0.2804	Type 2 diabetes with ophthalmic complications || id:finn-b-E4_DM2OPTH	0.04984	finn-b-E4_DM2OPTH
rs115372687	A	G	0.1406	0.0581	0.01546	Type 2 diabetes with ophthalmic complications || id:finn-b-E4_DM2OPTH	0.08734	finn-b-E4_DM2OPTH
rs11585893	A	G	-0.0289	0.0384	0.4515	Type 2 diabetes with ophthalmic complications || id:finn-b-E4_DM2OPTH	0.2468	finn-b-E4_DM2OPTH
rs75325512	G	C	0.0027	0.071	0.9694	Type 2 diabetes with ophthalmic complications || id:finn-b-E4_DM2OPTH	0.05895	finn-b-E4_DM2OPTH
rs12030302	G	A	0.0327	0.0328	0.3179	Type 2 diabetes with ophthalmic complications || id:finn-b-E4_DM2OPTH	0.5282	finn-b-E4_DM2OPTH
rs2817172	C	T	-0.002	0.0335	0.9512	Type 2 diabetes with ophthalmic complications || id:finn-b-E4_DM2OPTH	0.3965	finn-b-E4_DM2OPTH
rs2817174	C	T	0.0179	0.0335	0.5935	Type 2 diabetes with ophthalmic complications || id:finn-b-E4_DM2OPTH	0.3959	finn-b-E4_DM2OPTH
rs3013089	G	A	0.0103	0.0339	0.760901	Type 2 diabetes with ophthalmic complications || id:finn-b-E4_DM2OPTH	0.3738	finn-b-E4_DM2OPTH
rs3000856	A	T	-0.0172	0.0449	0.701699	Type 2 diabetes with ophthalmic complications || id:finn-b-E4_DM2OPTH	0.8372	finn-b-E4_DM2OPTH
rs10927423	C	A	-0.0322	0.0427	0.4505	Type 2 diabetes with ophthalmic complications || id:finn-b-E4_DM2OPTH	0.178	finn-b-E4_DM2OPTH
rs6721459	G	A	-0.053	0.0333	0.1109	Type 2 diabetes with ophthalmic complications || id:finn-b-E4_DM2OPTH	0.4062	finn-b-E4_DM2OPTH
rs10932829	A	G	0.0672	0.0367	0.0673008	Type 2 diabetes with ophthalmic complications || id:finn-b-E4_DM2OPTH	0.2727	finn-b-E4_DM2OPTH
rs9813022	A	G	0.0538	0.0337	0.1102	Type 2 diabetes with ophthalmic complications || id:finn-b-E4_DM2OPTH	0.376	finn-b-E4_DM2OPTH
rs4955951	A	G	-0.0276	0.0516	0.593401	Type 2 diabetes with ophthalmic complications || id:finn-b-E4_DM2OPTH	0.1169	finn-b-E4_DM2OPTH
rs13087692	G	T	0.098	0.0357	0.00603796	Type 2 diabetes with ophthalmic complications || id:finn-b-E4_DM2OPTH	0.7027	finn-b-E4_DM2OPTH
rs78720113	A	G	-0.1096	0.0607	0.0710003	Type 2 diabetes with ophthalmic complications || id:finn-b-E4_DM2OPTH	0.07877	finn-b-E4_DM2OPTH
rs62314653	C	A	0.0205	0.0693	0.766999	Type 2 diabetes with ophthalmic complications || id:finn-b-E4_DM2OPTH	0.05922	finn-b-E4_DM2OPTH
rs74542928	T	C	-0.0083	0.077	0.9142	Type 2 diabetes with ophthalmic complications || id:finn-b-E4_DM2OPTH	0.04788	finn-b-E4_DM2OPTH
rs6846512	C	T	-0.0126	0.0509	0.8048	Type 2 diabetes with ophthalmic complications || id:finn-b-E4_DM2OPTH	0.8845	finn-b-E4_DM2OPTH
rs2199860	C	G	0.0565	0.0371	0.1273	Type 2 diabetes with ophthalmic complications || id:finn-b-E4_DM2OPTH	0.262	finn-b-E4_DM2OPTH
rs13147561	A	G	0.0622	0.057	0.2749	Type 2 diabetes with ophthalmic complications || id:finn-b-E4_DM2OPTH	0.0937	finn-b-E4_DM2OPTH
rs949971	T	G	0.0492	0.0348	0.1576	Type 2 diabetes with ophthalmic complications || id:finn-b-E4_DM2OPTH	0.325	finn-b-E4_DM2OPTH
rs73186226	G	A	0.008	0.0634	0.8998	Type 2 diabetes with ophthalmic complications || id:finn-b-E4_DM2OPTH	0.0754	finn-b-E4_DM2OPTH
rs782080	A	T	-0.013	0.033	0.693	Type 2 diabetes with ophthalmic complications || id:finn-b-E4_DM2OPTH	0.5571	finn-b-E4_DM2OPTH
rs17032291	T	C	-0.042	0.0498	0.3987	Type 2 diabetes with ophthalmic complications || id:finn-b-E4_DM2OPTH	0.1265	finn-b-E4_DM2OPTH
rs4692811	C	T	0.0571	0.0346	0.0984102	Type 2 diabetes with ophthalmic complications || id:finn-b-E4_DM2OPTH	0.3404	finn-b-E4_DM2OPTH
rs77455852	T	G	-0.0015	0.0472	0.9747	Type 2 diabetes with ophthalmic complications || id:finn-b-E4_DM2OPTH	0.1513	finn-b-E4_DM2OPTH
rs13173038	A	G	-0.0407	0.0379	0.2822	Type 2 diabetes with ophthalmic complications || id:finn-b-E4_DM2OPTH	0.2485	finn-b-E4_DM2OPTH
rs80078995	A	T	0.0044	0.0462	0.9243	Type 2 diabetes with ophthalmic complications || id:finn-b-E4_DM2OPTH	0.1449	finn-b-E4_DM2OPTH
rs2547978	G	A	0.0222	0.0336	0.5093	Type 2 diabetes with ophthalmic complications || id:finn-b-E4_DM2OPTH	0.6256	finn-b-E4_DM2OPTH
rs2642760	G	C	0.0158	0.0354	0.6555	Type 2 diabetes with ophthalmic complications || id:finn-b-E4_DM2OPTH	0.3071	finn-b-E4_DM2OPTH
rs3730086	A	G	0.0239	0.0376	0.5246	Type 2 diabetes with ophthalmic complications || id:finn-b-E4_DM2OPTH	0.25	finn-b-E4_DM2OPTH
rs17804233	C	T	-0.0021	0.0327	0.9479	Type 2 diabetes with ophthalmic complications || id:finn-b-E4_DM2OPTH	0.5268	finn-b-E4_DM2OPTH
rs1320502	T	C	0.0464	0.0333	0.1639	Type 2 diabetes with ophthalmic complications || id:finn-b-E4_DM2OPTH	0.5855	finn-b-E4_DM2OPTH
rs74101919	T	C	-0.1353	0.0529	0.0105801	Type 2 diabetes with ophthalmic complications || id:finn-b-E4_DM2OPTH	0.1083	finn-b-E4_DM2OPTH
rs1340391	T	C	-0.0316	0.0477	0.507399	Type 2 diabetes with ophthalmic complications || id:finn-b-E4_DM2OPTH	0.1347	finn-b-E4_DM2OPTH
rs12125734	G	T	0.0341	0.0563	0.544201	Type 2 diabetes with ophthalmic complications || id:finn-b-E4_DM2OPTH	0.09375	finn-b-E4_DM2OPTH
rs1612733	T	C	-0.0459	0.0721	0.5241	Type 2 diabetes with ophthalmic complications || id:finn-b-E4_DM2OPTH	0.05453	finn-b-E4_DM2OPTH
rs12406309	A	C	0.0345	0.0394	0.382	Type 2 diabetes with ophthalmic complications || id:finn-b-E4_DM2OPTH	0.2211	finn-b-E4_DM2OPTH
rs79476906	T	A	-0.0049	0.0456	0.9144	Type 2 diabetes with ophthalmic complications || id:finn-b-E4_DM2OPTH	0.1506	finn-b-E4_DM2OPTH
rs12049045	A	G	0.0092	0.0334	0.7838	Type 2 diabetes with ophthalmic complications || id:finn-b-E4_DM2OPTH	0.3832	finn-b-E4_DM2OPTH
rs3009418	A	C	-0.252	0.0774	0.00113799	Type 2 diabetes with ophthalmic complications || id:finn-b-E4_DM2OPTH	0.95265	finn-b-E4_DM2OPTH
rs863578	G	T	0.0572	0.0328	0.0813992	Type 2 diabetes with ophthalmic complications || id:finn-b-E4_DM2OPTH	0.491	finn-b-E4_DM2OPTH
rs73191479	C	T	-0.0255	0.054	0.6363	Type 2 diabetes with ophthalmic complications || id:finn-b-E4_DM2OPTH	0.1038	finn-b-E4_DM2OPTH
rs893394	G	A	0.0354	0.033	0.2833	Type 2 diabetes with ophthalmic complications || id:finn-b-E4_DM2OPTH	0.4524	finn-b-E4_DM2OPTH
rs1519491	T	C	0.0554	0.0334	0.097259	Type 2 diabetes with ophthalmic complications || id:finn-b-E4_DM2OPTH	0.3976	finn-b-E4_DM2OPTH
rs11904514	A	G	-0.1421	0.0677	0.0358897	Type 2 diabetes with ophthalmic complications || id:finn-b-E4_DM2OPTH	0.9378	finn-b-E4_DM2OPTH
rs12129908	A	C	0.0534	0.0333	0.1084	Type 2 diabetes with ophthalmic complications || id:finn-b-E4_DM2OPTH	0.6019	finn-b-E4_DM2OPTH
rs12030957	T	C	0.0494	0.0557	0.3744	Type 2 diabetes with ophthalmic complications || id:finn-b-E4_DM2OPTH	0.09537	finn-b-E4_DM2OPTH
rs1563175	A	C	-0.0217	0.0326	0.5047	Type 2 diabetes with ophthalmic complications || id:finn-b-E4_DM2OPTH	0.4577	finn-b-E4_DM2OPTH
rs792108	C	T	-0.019	0.0332	0.5661	Type 2 diabetes with ophthalmic complications || id:finn-b-E4_DM2OPTH	0.5902	finn-b-E4_DM2OPTH
rs2368224	T	G	0.0922	0.0757	0.2234	Type 2 diabetes with ophthalmic complications || id:finn-b-E4_DM2OPTH	0.04829	finn-b-E4_DM2OPTH
rs13020688	G	A	-0.0373	0.0356	0.2951	Type 2 diabetes with ophthalmic complications || id:finn-b-E4_DM2OPTH	0.3047	finn-b-E4_DM2OPTH
rs10497836	T	C	0.0044	0.0396	0.9112	Type 2 diabetes with ophthalmic complications || id:finn-b-E4_DM2OPTH	0.7881	finn-b-E4_DM2OPTH
rs6704822	G	A	0.0184	0.0486	0.705399	Type 2 diabetes with ophthalmic complications || id:finn-b-E4_DM2OPTH	0.8694	finn-b-E4_DM2OPTH
rs17734739	T	C	0.0042	0.047	0.9291	Type 2 diabetes with ophthalmic complications || id:finn-b-E4_DM2OPTH	0.1413	finn-b-E4_DM2OPTH
rs11691923	G	A	0.0308	0.0328	0.3468	Type 2 diabetes with ophthalmic complications || id:finn-b-E4_DM2OPTH	0.479	finn-b-E4_DM2OPTH
rs79598899	C	T	0.0244	0.0774	0.752101	Type 2 diabetes with ophthalmic complications || id:finn-b-E4_DM2OPTH	0.04732	finn-b-E4_DM2OPTH
rs166849	A	G	-0.0097	0.0331	0.770201	Type 2 diabetes with ophthalmic complications || id:finn-b-E4_DM2OPTH	0.5859	finn-b-E4_DM2OPTH
rs2113833	C	T	-0.0133	0.0939	0.8876	Type 2 diabetes with ophthalmic complications || id:finn-b-E4_DM2OPTH	0.9674	finn-b-E4_DM2OPTH
rs12151423	G	A	-0.0395	0.0327	0.2266	Type 2 diabetes with ophthalmic complications || id:finn-b-E4_DM2OPTH	0.4813	finn-b-E4_DM2OPTH
rs76784716	A	G	-0.0661	0.0518	0.2021	Type 2 diabetes with ophthalmic complications || id:finn-b-E4_DM2OPTH	0.1139	finn-b-E4_DM2OPTH
rs2014785	T	C	0.0179	0.0331	0.5881	Type 2 diabetes with ophthalmic complications || id:finn-b-E4_DM2OPTH	0.442	finn-b-E4_DM2OPTH
rs13100746	C	T	0.0344	0.0327	0.2932	Type 2 diabetes with ophthalmic complications || id:finn-b-E4_DM2OPTH	0.4441	finn-b-E4_DM2OPTH
rs4428215	G	A	0.034	0.0375	0.3641	Type 2 diabetes with ophthalmic complications || id:finn-b-E4_DM2OPTH	0.2533	finn-b-E4_DM2OPTH
rs116270582	T	A	0.0116	0.0807	0.8859	Type 2 diabetes with ophthalmic complications || id:finn-b-E4_DM2OPTH	0.04724	finn-b-E4_DM2OPTH
rs143762454	C	T	0.0191	0.0783	0.8072	Type 2 diabetes with ophthalmic complications || id:finn-b-E4_DM2OPTH	0.0466	finn-b-E4_DM2OPTH
rs12500231	T	A	0.01	0.0328	0.7602	Type 2 diabetes with ophthalmic complications || id:finn-b-E4_DM2OPTH	0.5164	finn-b-E4_DM2OPTH
rs58767323	G	C	0.036	0.0426	0.3978	Type 2 diabetes with ophthalmic complications || id:finn-b-E4_DM2OPTH	0.1774	finn-b-E4_DM2OPTH
rs76664262	T	A	0.073	0.0523	0.1629	Type 2 diabetes with ophthalmic complications || id:finn-b-E4_DM2OPTH	0.1106	finn-b-E4_DM2OPTH
rs12636310	G	A	-0.0206	0.0378	0.5867	Type 2 diabetes with ophthalmic complications || id:finn-b-E4_DM2OPTH	0.2502	finn-b-E4_DM2OPTH
rs115602804	G	A	-0.0149	0.0531	0.778501	Type 2 diabetes with ophthalmic complications || id:finn-b-E4_DM2OPTH	0.1072	finn-b-E4_DM2OPTH
rs74540770	G	A	-0.002	0.0608	0.9742	Type 2 diabetes with ophthalmic complications || id:finn-b-E4_DM2OPTH	0.0807	finn-b-E4_DM2OPTH
rs6809952	G	A	0.0199	0.0373	0.595	Type 2 diabetes with ophthalmic complications || id:finn-b-E4_DM2OPTH	0.2785	finn-b-E4_DM2OPTH
rs2300774	A	G	-0.004	0.0329	0.9038	Type 2 diabetes with ophthalmic complications || id:finn-b-E4_DM2OPTH	0.5603	finn-b-E4_DM2OPTH
rs35362464	C	A	-0.0932	0.0472	0.0483103	Type 2 diabetes with ophthalmic complications || id:finn-b-E4_DM2OPTH	0.1404	finn-b-E4_DM2OPTH
rs4678258	T	C	0.0838	0.0385	0.02954	Type 2 diabetes with ophthalmic complications || id:finn-b-E4_DM2OPTH	0.2425	finn-b-E4_DM2OPTH
rs7573799	G	C	-0.0756	0.0451	0.0935492	Type 2 diabetes with ophthalmic complications || id:finn-b-E4_DM2OPTH	0.8454	finn-b-E4_DM2OPTH
rs12467198	C	T	0.0223	0.0329	0.4984	Type 2 diabetes with ophthalmic complications || id:finn-b-E4_DM2OPTH	0.4468	finn-b-E4_DM2OPTH
rs7570971	A	C	0.0069	0.0334	0.8356	Type 2 diabetes with ophthalmic complications || id:finn-b-E4_DM2OPTH	0.4123	finn-b-E4_DM2OPTH
rs182549	T	C	-0.0031	0.0336	0.9275	Type 2 diabetes with ophthalmic complications || id:finn-b-E4_DM2OPTH	0.5973	finn-b-E4_DM2OPTH
rs35961441	A	C	-0.024	0.0865	0.7812	Type 2 diabetes with ophthalmic complications || id:finn-b-E4_DM2OPTH	0.03792	finn-b-E4_DM2OPTH
rs3819978	C	T	-0.0529	0.0617	0.3912	Type 2 diabetes with ophthalmic complications || id:finn-b-E4_DM2OPTH	0.07737	finn-b-E4_DM2OPTH
rs56080211	T	C	-0.0026	0.0618	0.9662	Type 2 diabetes with ophthalmic complications || id:finn-b-E4_DM2OPTH	0.9221	finn-b-E4_DM2OPTH
rs72680320	T	C	0.0316	0.0346	0.36	Type 2 diabetes with ophthalmic complications || id:finn-b-E4_DM2OPTH	0.3357	finn-b-E4_DM2OPTH
rs11725156	T	G	0.0441	0.0335	0.1884	Type 2 diabetes with ophthalmic complications || id:finn-b-E4_DM2OPTH	0.6086	finn-b-E4_DM2OPTH
rs6831034	T	A	0.0629	0.0569	0.2687	Type 2 diabetes with ophthalmic complications || id:finn-b-E4_DM2OPTH	0.08962	finn-b-E4_DM2OPTH
rs9313055	T	C	-0.0235	0.0597	0.6937	Type 2 diabetes with ophthalmic complications || id:finn-b-E4_DM2OPTH	0.08098	finn-b-E4_DM2OPTH
rs249459	A	G	0.0051	0.0344	0.8819	Type 2 diabetes with ophthalmic complications || id:finn-b-E4_DM2OPTH	0.3496	finn-b-E4_DM2OPTH
rs62348779	T	C	0.0064	0.0613	0.9162	Type 2 diabetes with ophthalmic complications || id:finn-b-E4_DM2OPTH	0.07778	finn-b-E4_DM2OPTH
rs7700479	T	A	0.023	0.0537	0.668199	Type 2 diabetes with ophthalmic complications || id:finn-b-E4_DM2OPTH	0.1049	finn-b-E4_DM2OPTH
rs7441445	T	C	-0.0283	0.0328	0.3895	Type 2 diabetes with ophthalmic complications || id:finn-b-E4_DM2OPTH	0.4877	finn-b-E4_DM2OPTH
rs11938607	C	T	-0.0249	0.0376	0.5083	Type 2 diabetes with ophthalmic complications || id:finn-b-E4_DM2OPTH	0.7477	finn-b-E4_DM2OPTH
rs149302	T	C	0.0329	0.0388	0.3966	Type 2 diabetes with ophthalmic complications || id:finn-b-E4_DM2OPTH	0.2319	finn-b-E4_DM2OPTH
rs79795328	A	G	0.0092	0.0474	0.8466	Type 2 diabetes with ophthalmic complications || id:finn-b-E4_DM2OPTH	0.1394	finn-b-E4_DM2OPTH
rs7534009	A	G	-0.1509	0.0851	0.0762799	Type 2 diabetes with ophthalmic complications || id:finn-b-E4_DM2OPTH	0.0381	finn-b-E4_DM2OPTH
rs10798999	C	T	-0.0202	0.0369	0.5841	Type 2 diabetes with ophthalmic complications || id:finn-b-E4_DM2OPTH	0.2685	finn-b-E4_DM2OPTH
rs2801960	G	C	-0.0401	0.0358	0.2624	Type 2 diabetes with ophthalmic complications || id:finn-b-E4_DM2OPTH	0.7034	finn-b-E4_DM2OPTH
rs6588624	A	G	0.0086	0.0327	0.793699	Type 2 diabetes with ophthalmic complications || id:finn-b-E4_DM2OPTH	0.4827	finn-b-E4_DM2OPTH
rs9725395	A	G	-0.0155	0.0513	0.7624	Type 2 diabetes with ophthalmic complications || id:finn-b-E4_DM2OPTH	0.115	finn-b-E4_DM2OPTH
rs45598138	C	A	-0.0466	0.1046	0.656	Type 2 diabetes with ophthalmic complications || id:finn-b-E4_DM2OPTH	0.02533	finn-b-E4_DM2OPTH
rs6656451	T	C	0.0439	0.0326	0.1783	Type 2 diabetes with ophthalmic complications || id:finn-b-E4_DM2OPTH	0.5294	finn-b-E4_DM2OPTH
rs72939513	A	G	-0.0715	0.075	0.3408	Type 2 diabetes with ophthalmic complications || id:finn-b-E4_DM2OPTH	0.05114	finn-b-E4_DM2OPTH
rs12034718	G	A	-0.1352	0.0392	0.000560003	Type 2 diabetes with ophthalmic complications || id:finn-b-E4_DM2OPTH	0.7766	finn-b-E4_DM2OPTH
rs12049454	T	C	0.0493	0.0337	0.144	Type 2 diabetes with ophthalmic complications || id:finn-b-E4_DM2OPTH	0.3944	finn-b-E4_DM2OPTH
rs10801803	G	A	-0.0284	0.0465	0.542	Type 2 diabetes with ophthalmic complications || id:finn-b-E4_DM2OPTH	0.1435	finn-b-E4_DM2OPTH
rs11586026	A	T	-0.0126	0.092	0.891	Type 2 diabetes with ophthalmic complications || id:finn-b-E4_DM2OPTH	0.03298	finn-b-E4_DM2OPTH
rs4129395	G	A	0.0249	0.0327	0.4475	Type 2 diabetes with ophthalmic complications || id:finn-b-E4_DM2OPTH	0.4846	finn-b-E4_DM2OPTH
rs2039204	A	T	-0.0384	0.0341	0.2601	Type 2 diabetes with ophthalmic complications || id:finn-b-E4_DM2OPTH	0.641	finn-b-E4_DM2OPTH
rs3025411	A	G	0.0532	0.0536	0.321	Type 2 diabetes with ophthalmic complications || id:finn-b-E4_DM2OPTH	0.1067	finn-b-E4_DM2OPTH
rs4278423	T	C	-0.0829	0.0676	0.2202	Type 2 diabetes with ophthalmic complications || id:finn-b-E4_DM2OPTH	0.06209	finn-b-E4_DM2OPTH
rs75764681	T	C	-0.0008	0.0806	0.9917	Type 2 diabetes with ophthalmic complications || id:finn-b-E4_DM2OPTH	0.04486	finn-b-E4_DM2OPTH
rs3995795	C	T	0.019	0.0335	0.5717	Type 2 diabetes with ophthalmic complications || id:finn-b-E4_DM2OPTH	0.4019	finn-b-E4_DM2OPTH
rs2724813	G	A	-0.0061	0.0384	0.8727	Type 2 diabetes with ophthalmic complications || id:finn-b-E4_DM2OPTH	0.7636	finn-b-E4_DM2OPTH
rs11258178	A	G	-0.0164	0.0329	0.6183	Type 2 diabetes with ophthalmic complications || id:finn-b-E4_DM2OPTH	0.4904	finn-b-E4_DM2OPTH
rs4750583	G	A	-0.0113	0.0417	0.7865	Type 2 diabetes with ophthalmic complications || id:finn-b-E4_DM2OPTH	0.8111	finn-b-E4_DM2OPTH
rs12377846	C	A	0.0654	0.0972	0.501	Type 2 diabetes with ophthalmic complications || id:finn-b-E4_DM2OPTH	0.02878	finn-b-E4_DM2OPTH
rs12336782	T	C	0.0627	0.061	0.3039	Type 2 diabetes with ophthalmic complications || id:finn-b-E4_DM2OPTH	0.07772	finn-b-E4_DM2OPTH
rs7019909	T	C	-0.082	0.0498	0.0993596	Type 2 diabetes with ophthalmic complications || id:finn-b-E4_DM2OPTH	0.1207	finn-b-E4_DM2OPTH
rs113048721	C	G	-0.0416	0.046	0.3659	Type 2 diabetes with ophthalmic complications || id:finn-b-E4_DM2OPTH	0.149	finn-b-E4_DM2OPTH
rs622418	A	G	0.0004	0.0327	0.9893	Type 2 diabetes with ophthalmic complications || id:finn-b-E4_DM2OPTH	0.4877	finn-b-E4_DM2OPTH
rs35778461	C	T	-0.0086	0.0387	0.8244	Type 2 diabetes with ophthalmic complications || id:finn-b-E4_DM2OPTH	0.2281	finn-b-E4_DM2OPTH
rs28564647	T	G	-0.0135	0.0438	0.7586	Type 2 diabetes with ophthalmic complications || id:finn-b-E4_DM2OPTH	0.1677	finn-b-E4_DM2OPTH
rs320161	G	A	-0.0247	0.0388	0.5243	Type 2 diabetes with ophthalmic complications || id:finn-b-E4_DM2OPTH	0.7698	finn-b-E4_DM2OPTH
rs113147300	A	G	0.0373	0.0475	0.4324	Type 2 diabetes with ophthalmic complications || id:finn-b-E4_DM2OPTH	0.1371	finn-b-E4_DM2OPTH
rs13291169	C	G	0.0537	0.0471	0.2541	Type 2 diabetes with ophthalmic complications || id:finn-b-E4_DM2OPTH	0.1423	finn-b-E4_DM2OPTH
rs1221147	A	T	0.043	0.0461	0.3511	Type 2 diabetes with ophthalmic complications || id:finn-b-E4_DM2OPTH	0.8487	finn-b-E4_DM2OPTH
rs1999224	G	T	0.0966	0.0554	0.0811204	Type 2 diabetes with ophthalmic complications || id:finn-b-E4_DM2OPTH	0.0974	finn-b-E4_DM2OPTH
rs10964441	G	A	-0.0001	0.0538	0.999	Type 2 diabetes with ophthalmic complications || id:finn-b-E4_DM2OPTH	0.1046	finn-b-E4_DM2OPTH
rs58405430	G	T	0.0488	0.0687	0.4778	Type 2 diabetes with ophthalmic complications || id:finn-b-E4_DM2OPTH	0.06009	finn-b-E4_DM2OPTH
rs4747450	C	A	-0.0654	0.039	0.0936203	Type 2 diabetes with ophthalmic complications || id:finn-b-E4_DM2OPTH	0.2253	finn-b-E4_DM2OPTH
rs15256	C	T	-0.0047	0.0508	0.9259	Type 2 diabetes with ophthalmic complications || id:finn-b-E4_DM2OPTH	0.1178	finn-b-E4_DM2OPTH
rs517089	T	A	-0.0033	0.0436	0.9388	Type 2 diabetes with ophthalmic complications || id:finn-b-E4_DM2OPTH	0.1691	finn-b-E4_DM2OPTH
rs75140805	T	G	-0.0782	0.0433	0.0709594	Type 2 diabetes with ophthalmic complications || id:finn-b-E4_DM2OPTH	0.1802	finn-b-E4_DM2OPTH
rs17291611	A	G	-0.0118	0.0465	0.7994	Type 2 diabetes with ophthalmic complications || id:finn-b-E4_DM2OPTH	0.1427	finn-b-E4_DM2OPTH
rs75453768	G	T	0.1258	0.0551	0.0223702	Type 2 diabetes with ophthalmic complications || id:finn-b-E4_DM2OPTH	0.09794	finn-b-E4_DM2OPTH
rs150600492	A	C	0.0026	0.0694	0.9701	Type 2 diabetes with ophthalmic complications || id:finn-b-E4_DM2OPTH	0.05777	finn-b-E4_DM2OPTH
rs1867876	T	C	-0.0305	0.0357	0.3926	Type 2 diabetes with ophthalmic complications || id:finn-b-E4_DM2OPTH	0.2981	finn-b-E4_DM2OPTH
rs11192447	A	G	0.0213	0.0754	0.777499	Type 2 diabetes with ophthalmic complications || id:finn-b-E4_DM2OPTH	0.05044	finn-b-E4_DM2OPTH
rs1830029	G	C	0.0179	0.0391	0.6467	Type 2 diabetes with ophthalmic complications || id:finn-b-E4_DM2OPTH	0.7728	finn-b-E4_DM2OPTH
rs9648214	T	C	0.1069	0.0577	0.06422	Type 2 diabetes with ophthalmic complications || id:finn-b-E4_DM2OPTH	0.08671	finn-b-E4_DM2OPTH
rs17159861	C	T	-0.0897	0.0535	0.0936893	Type 2 diabetes with ophthalmic complications || id:finn-b-E4_DM2OPTH	0.1076	finn-b-E4_DM2OPTH
rs78938557	T	C	0.0588	0.0968	0.5434	Type 2 diabetes with ophthalmic complications || id:finn-b-E4_DM2OPTH	0.02997	finn-b-E4_DM2OPTH
rs2074723	T	C	-0.1783	0.0719	0.0131501	Type 2 diabetes with ophthalmic complications || id:finn-b-E4_DM2OPTH	0.05316	finn-b-E4_DM2OPTH
rs11764871	G	T	-0.011	0.0355	0.756599	Type 2 diabetes with ophthalmic complications || id:finn-b-E4_DM2OPTH	0.3049	finn-b-E4_DM2OPTH
rs60254196	G	A	0.0198	0.0329	0.547599	Type 2 diabetes with ophthalmic complications || id:finn-b-E4_DM2OPTH	0.5352	finn-b-E4_DM2OPTH
rs9657374	C	T	0.0448	0.0357	0.2098	Type 2 diabetes with ophthalmic complications || id:finn-b-E4_DM2OPTH	0.2928	finn-b-E4_DM2OPTH
rs823424	G	A	0.047	0.0376	0.2115	Type 2 diabetes with ophthalmic complications || id:finn-b-E4_DM2OPTH	0.2542	finn-b-E4_DM2OPTH
rs12539819	C	T	0.0568	0.0663	0.3919	Type 2 diabetes with ophthalmic complications || id:finn-b-E4_DM2OPTH	0.06936	finn-b-E4_DM2OPTH
rs10093869	A	G	0.0098	0.0331	0.7659	Type 2 diabetes with ophthalmic complications || id:finn-b-E4_DM2OPTH	0.4229	finn-b-E4_DM2OPTH
rs2172426	T	C	-0.0202	0.0332	0.5433	Type 2 diabetes with ophthalmic complications || id:finn-b-E4_DM2OPTH	0.5955	finn-b-E4_DM2OPTH
rs62481985	G	C	0.0106	0.0331	0.75	Type 2 diabetes with ophthalmic complications || id:finn-b-E4_DM2OPTH	0.4244	finn-b-E4_DM2OPTH
rs12679709	C	G	-0.0381	0.0339	0.2621	Type 2 diabetes with ophthalmic complications || id:finn-b-E4_DM2OPTH	0.3517	finn-b-E4_DM2OPTH
rs11766971	C	T	0.0317	0.0327	0.3324	Type 2 diabetes with ophthalmic complications || id:finn-b-E4_DM2OPTH	0.4482	finn-b-E4_DM2OPTH
rs17067892	C	T	-0.0779	0.0583	0.1819	Type 2 diabetes with ophthalmic complications || id:finn-b-E4_DM2OPTH	0.08737	finn-b-E4_DM2OPTH
rs73128290	A	G	0.0483	0.0358	0.1772	Type 2 diabetes with ophthalmic complications || id:finn-b-E4_DM2OPTH	0.2998	finn-b-E4_DM2OPTH
rs10279978	A	G	-0.0003	0.0353	0.9929	Type 2 diabetes with ophthalmic complications || id:finn-b-E4_DM2OPTH	0.3111	finn-b-E4_DM2OPTH
rs73074665	A	T	-0.0646	0.0673	0.3376	Type 2 diabetes with ophthalmic complications || id:finn-b-E4_DM2OPTH	0.06399	finn-b-E4_DM2OPTH
rs7802841	A	C	0.036	0.0356	0.3115	Type 2 diabetes with ophthalmic complications || id:finn-b-E4_DM2OPTH	0.6971	finn-b-E4_DM2OPTH
rs13239072	G	A	0.0503	0.0365	0.1672	Type 2 diabetes with ophthalmic complications || id:finn-b-E4_DM2OPTH	0.2763	finn-b-E4_DM2OPTH
rs35228298	G	A	0.0754	0.0445	0.0903296	Type 2 diabetes with ophthalmic complications || id:finn-b-E4_DM2OPTH	0.1603	finn-b-E4_DM2OPTH
rs6797051	C	T	0.0725	0.0557	0.1931	Type 2 diabetes with ophthalmic complications || id:finn-b-E4_DM2OPTH	0.09463	finn-b-E4_DM2OPTH
rs6797343	T	G	0.035	0.0412	0.3966	Type 2 diabetes with ophthalmic complications || id:finn-b-E4_DM2OPTH	0.8086	finn-b-E4_DM2OPTH
rs7586445	G	A	0.007	0.0487	0.8863	Type 2 diabetes with ophthalmic complications || id:finn-b-E4_DM2OPTH	0.1288	finn-b-E4_DM2OPTH
rs1962325	G	C	-0.0135	0.0345	0.695799	Type 2 diabetes with ophthalmic complications || id:finn-b-E4_DM2OPTH	0.6633	finn-b-E4_DM2OPTH
rs2442778	A	G	0.1118	0.074	0.1311	Type 2 diabetes with ophthalmic complications || id:finn-b-E4_DM2OPTH	0.9483	finn-b-E4_DM2OPTH
rs78702810	T	C	0.0498	0.0538	0.3547	Type 2 diabetes with ophthalmic complications || id:finn-b-E4_DM2OPTH	0.105	finn-b-E4_DM2OPTH
rs615997	T	C	0.0003	0.0325	0.9933	Type 2 diabetes with ophthalmic complications || id:finn-b-E4_DM2OPTH	0.5103	finn-b-E4_DM2OPTH
rs28584818	A	G	0.0087	0.0607	0.8861	Type 2 diabetes with ophthalmic complications || id:finn-b-E4_DM2OPTH	0.07976	finn-b-E4_DM2OPTH
rs17612835	G	A	0.0205	0.0517	0.6917	Type 2 diabetes with ophthalmic complications || id:finn-b-E4_DM2OPTH	0.1127	finn-b-E4_DM2OPTH
rs6742198	A	G	-0.0105	0.0385	0.7855	Type 2 diabetes with ophthalmic complications || id:finn-b-E4_DM2OPTH	0.7585	finn-b-E4_DM2OPTH
rs13411045	T	C	-0.0233	0.0471	0.6216	Type 2 diabetes with ophthalmic complications || id:finn-b-E4_DM2OPTH	0.1412	finn-b-E4_DM2OPTH
rs11899949	G	A	-0.0213	0.0355	0.547299	Type 2 diabetes with ophthalmic complications || id:finn-b-E4_DM2OPTH	0.3117	finn-b-E4_DM2OPTH
rs12127606	T	C	-0.0404	0.0613	0.5093	Type 2 diabetes with ophthalmic complications || id:finn-b-E4_DM2OPTH	0.07736	finn-b-E4_DM2OPTH
rs12760724	A	C	0.014	0.0348	0.6885	Type 2 diabetes with ophthalmic complications || id:finn-b-E4_DM2OPTH	0.3284	finn-b-E4_DM2OPTH
rs79968172	G	A	0.0988	0.0691	0.1528	Type 2 diabetes with ophthalmic complications || id:finn-b-E4_DM2OPTH	0.05901	finn-b-E4_DM2OPTH
rs2032750	C	T	0.0473	0.0329	0.1507	Type 2 diabetes with ophthalmic complications || id:finn-b-E4_DM2OPTH	0.5386	finn-b-E4_DM2OPTH
rs3765837	T	G	0.0374	0.0628	0.5517	Type 2 diabetes with ophthalmic complications || id:finn-b-E4_DM2OPTH	0.07143	finn-b-E4_DM2OPTH
rs16851319	G	C	0.0302	0.0429	0.4817	Type 2 diabetes with ophthalmic complications || id:finn-b-E4_DM2OPTH	0.1777	finn-b-E4_DM2OPTH
rs712981	A	C	0.0078	0.0336	0.8164	Type 2 diabetes with ophthalmic complications || id:finn-b-E4_DM2OPTH	0.3853	finn-b-E4_DM2OPTH
rs35177866	A	G	0.0209	0.063	0.739399	Type 2 diabetes with ophthalmic complications || id:finn-b-E4_DM2OPTH	0.07683	finn-b-E4_DM2OPTH
rs1511453	A	G	0.045	0.0691	0.515101	Type 2 diabetes with ophthalmic complications || id:finn-b-E4_DM2OPTH	0.05792	finn-b-E4_DM2OPTH
rs78399089	T	C	-0.0735	0.0516	0.154	Type 2 diabetes with ophthalmic complications || id:finn-b-E4_DM2OPTH	0.1152	finn-b-E4_DM2OPTH
rs77478751	A	G	-0.0607	0.051	0.2337	Type 2 diabetes with ophthalmic complications || id:finn-b-E4_DM2OPTH	0.1189	finn-b-E4_DM2OPTH
rs4243434	G	T	0.002	0.071	0.9773	Type 2 diabetes with ophthalmic complications || id:finn-b-E4_DM2OPTH	0.9435	finn-b-E4_DM2OPTH
rs2569953	C	A	-0.0016	0.0331	0.9614	Type 2 diabetes with ophthalmic complications || id:finn-b-E4_DM2OPTH	0.5851	finn-b-E4_DM2OPTH
rs57665991	C	G	0.0066	0.0378	0.8608	Type 2 diabetes with ophthalmic complications || id:finn-b-E4_DM2OPTH	0.2481	finn-b-E4_DM2OPTH
rs607782	C	T	0.0291	0.0339	0.391	Type 2 diabetes with ophthalmic complications || id:finn-b-E4_DM2OPTH	0.6075	finn-b-E4_DM2OPTH
rs2444793	T	C	0.0155	0.0334	0.643	Type 2 diabetes with ophthalmic complications || id:finn-b-E4_DM2OPTH	0.6127	finn-b-E4_DM2OPTH
rs553697	C	T	0.0375	0.0425	0.3776	Type 2 diabetes with ophthalmic complications || id:finn-b-E4_DM2OPTH	0.8123	finn-b-E4_DM2OPTH
rs6918730	A	G	0.0242	0.0683	0.7228	Type 2 diabetes with ophthalmic complications || id:finn-b-E4_DM2OPTH	0.9398	finn-b-E4_DM2OPTH
rs1923415	A	G	0.0483	0.0575	0.4014	Type 2 diabetes with ophthalmic complications || id:finn-b-E4_DM2OPTH	0.08825	finn-b-E4_DM2OPTH
rs118526	A	C	0.0378	0.0358	0.2914	Type 2 diabetes with ophthalmic complications || id:finn-b-E4_DM2OPTH	0.6992	finn-b-E4_DM2OPTH
rs10741777	T	C	0.0344	0.0354	0.3302	Type 2 diabetes with ophthalmic complications || id:finn-b-E4_DM2OPTH	0.3077	finn-b-E4_DM2OPTH
rs79263163	A	C	0.0544	0.0408	0.1826	Type 2 diabetes with ophthalmic complications || id:finn-b-E4_DM2OPTH	0.2003	finn-b-E4_DM2OPTH
rs2704155	T	A	1.2972	0.8999	0.1494	Type 2 diabetes with ophthalmic complications || id:finn-b-E4_DM2OPTH	0.0004276	finn-b-E4_DM2OPTH
rs178271	C	T	-0.1582	0.1283	0.2174	Type 2 diabetes with ophthalmic complications || id:finn-b-E4_DM2OPTH	0.983	finn-b-E4_DM2OPTH
rs4822728	T	C	-0.0028	0.0328	0.9326	Type 2 diabetes with ophthalmic complications || id:finn-b-E4_DM2OPTH	0.4827	finn-b-E4_DM2OPTH
rs9959718	G	A	-0.0774	0.0406	0.0570099	Type 2 diabetes with ophthalmic complications || id:finn-b-E4_DM2OPTH	0.2034	finn-b-E4_DM2OPTH
rs72915163	T	C	0.0793	0.0398	0.0463404	Type 2 diabetes with ophthalmic complications || id:finn-b-E4_DM2OPTH	0.2191	finn-b-E4_DM2OPTH
rs72991535	T	G	-0.0492	0.0893	0.581599	Type 2 diabetes with ophthalmic complications || id:finn-b-E4_DM2OPTH	0.03561	finn-b-E4_DM2OPTH
rs62112538	C	T	-0.0174	0.0528	0.741199	Type 2 diabetes with ophthalmic complications || id:finn-b-E4_DM2OPTH	0.1114	finn-b-E4_DM2OPTH
rs62113381	T	C	0.1114	0.0479	0.0201702	Type 2 diabetes with ophthalmic complications || id:finn-b-E4_DM2OPTH	0.1308	finn-b-E4_DM2OPTH
rs62215703	G	A	-0.0327	0.0397	0.4104	Type 2 diabetes with ophthalmic complications || id:finn-b-E4_DM2OPTH	0.2166	finn-b-E4_DM2OPTH
rs112334273	G	A	0.031	0.0365	0.3961	Type 2 diabetes with ophthalmic complications || id:finn-b-E4_DM2OPTH	0.2777	finn-b-E4_DM2OPTH
rs45497800	T	C	0.0145	0.047	0.757699	Type 2 diabetes with ophthalmic complications || id:finn-b-E4_DM2OPTH	0.1431	finn-b-E4_DM2OPTH
rs9979874	G	C	-0.031	0.0348	0.3721	Type 2 diabetes with ophthalmic complications || id:finn-b-E4_DM2OPTH	0.3285	finn-b-E4_DM2OPTH
rs6092684	A	T	-0.0073	0.0329	0.8234	Type 2 diabetes with ophthalmic complications || id:finn-b-E4_DM2OPTH	0.4277	finn-b-E4_DM2OPTH
rs738193	T	C	0.0291	0.0342	0.3945	Type 2 diabetes with ophthalmic complications || id:finn-b-E4_DM2OPTH	0.3538	finn-b-E4_DM2OPTH
rs9613196	T	A	0.0939	0.0826	0.2559	Type 2 diabetes with ophthalmic complications || id:finn-b-E4_DM2OPTH	0.04185	finn-b-E4_DM2OPTH
rs112375806	T	A	-0.0403	0.0476	0.3977	Type 2 diabetes with ophthalmic complications || id:finn-b-E4_DM2OPTH	0.1399	finn-b-E4_DM2OPTH
rs11052069	C	T	0.0283	0.0328	0.3874	Type 2 diabetes with ophthalmic complications || id:finn-b-E4_DM2OPTH	0.5576	finn-b-E4_DM2OPTH
rs9578457	G	A	-0.0304	0.0759	0.6888	Type 2 diabetes with ophthalmic complications || id:finn-b-E4_DM2OPTH	0.04832	finn-b-E4_DM2OPTH
rs4537857	T	C	-0.0064	0.0347	0.8528	Type 2 diabetes with ophthalmic complications || id:finn-b-E4_DM2OPTH	0.3329	finn-b-E4_DM2OPTH
rs2918132	T	C	0.0174	0.0339	0.606801	Type 2 diabetes with ophthalmic complications || id:finn-b-E4_DM2OPTH	0.6276	finn-b-E4_DM2OPTH
rs61973590	C	G	-0.0306	0.0344	0.3737	Type 2 diabetes with ophthalmic complications || id:finn-b-E4_DM2OPTH	0.357	finn-b-E4_DM2OPTH
rs73975615	G	A	-0.1034	0.1855	0.5772	Type 2 diabetes with ophthalmic complications || id:finn-b-E4_DM2OPTH	0.007537	finn-b-E4_DM2OPTH
rs111966731	T	C	0.013	0.0577	0.8221	Type 2 diabetes with ophthalmic complications || id:finn-b-E4_DM2OPTH	0.08646	finn-b-E4_DM2OPTH
rs7187855	A	C	0.0604	0.0785	0.4423	Type 2 diabetes with ophthalmic complications || id:finn-b-E4_DM2OPTH	0.04543	finn-b-E4_DM2OPTH
rs4575475	A	G	0.0209	0.0388	0.5911	Type 2 diabetes with ophthalmic complications || id:finn-b-E4_DM2OPTH	0.7704	finn-b-E4_DM2OPTH
rs2016057	C	A	-0.0402	0.0335	0.2295	Type 2 diabetes with ophthalmic complications || id:finn-b-E4_DM2OPTH	0.6135	finn-b-E4_DM2OPTH
rs10750258	C	A	0.0091	0.034	0.7895	Type 2 diabetes with ophthalmic complications || id:finn-b-E4_DM2OPTH	0.6336	finn-b-E4_DM2OPTH
rs72948274	A	C	-0.0297	0.0669	0.6565	Type 2 diabetes with ophthalmic complications || id:finn-b-E4_DM2OPTH	0.06352	finn-b-E4_DM2OPTH
rs7976209	T	C	0.021	0.0452	0.642	Type 2 diabetes with ophthalmic complications || id:finn-b-E4_DM2OPTH	0.155	finn-b-E4_DM2OPTH
rs2058609	G	A	0.0086	0.0364	0.8141	Type 2 diabetes with ophthalmic complications || id:finn-b-E4_DM2OPTH	0.7235	finn-b-E4_DM2OPTH
rs773123	T	A	-0.0084	0.0498	0.8663	Type 2 diabetes with ophthalmic complications || id:finn-b-E4_DM2OPTH	0.1212	finn-b-E4_DM2OPTH
rs11613919	G	T	0.0504	0.0393	0.2003	Type 2 diabetes with ophthalmic complications || id:finn-b-E4_DM2OPTH	0.2213	finn-b-E4_DM2OPTH
rs11150282	T	C	0.0255	0.0341	0.453799	Type 2 diabetes with ophthalmic complications || id:finn-b-E4_DM2OPTH	0.3599	finn-b-E4_DM2OPTH
rs12597105	A	G	0.058	0.0416	0.163	Type 2 diabetes with ophthalmic complications || id:finn-b-E4_DM2OPTH	0.8109	finn-b-E4_DM2OPTH
rs540220	C	T	0.0206	0.0575	0.720701	Type 2 diabetes with ophthalmic complications || id:finn-b-E4_DM2OPTH	0.9109	finn-b-E4_DM2OPTH
rs7860510	G	C	-0.093	0.0614	0.1295	Type 2 diabetes with ophthalmic complications || id:finn-b-E4_DM2OPTH	0.07672	finn-b-E4_DM2OPTH
rs2933324	G	A	-0.0316	0.0387	0.4139	Type 2 diabetes with ophthalmic complications || id:finn-b-E4_DM2OPTH	0.773	finn-b-E4_DM2OPTH
rs11243416	T	C	-0.1279	0.0643	0.0467897	Type 2 diabetes with ophthalmic complications || id:finn-b-E4_DM2OPTH	0.06955	finn-b-E4_DM2OPTH
rs7076829	T	A	-0.0268	0.0341	0.4317	Type 2 diabetes with ophthalmic complications || id:finn-b-E4_DM2OPTH	0.3749	finn-b-E4_DM2OPTH
rs12673420	G	A	-0.0144	0.0327	0.6583	Type 2 diabetes with ophthalmic complications || id:finn-b-E4_DM2OPTH	0.499	finn-b-E4_DM2OPTH
rs2464826	A	C	-0.0606	0.0515	0.2393	Type 2 diabetes with ophthalmic complications || id:finn-b-E4_DM2OPTH	0.1127	finn-b-E4_DM2OPTH
rs11597105	A	G	0.0334	0.0409	0.4138	Type 2 diabetes with ophthalmic complications || id:finn-b-E4_DM2OPTH	0.1969	finn-b-E4_DM2OPTH
rs60995569	T	G	0.0201	0.0525	0.7011	Type 2 diabetes with ophthalmic complications || id:finn-b-E4_DM2OPTH	0.1098	finn-b-E4_DM2OPTH
rs4344384	T	G	-0.0059	0.0326	0.8564	Type 2 diabetes with ophthalmic complications || id:finn-b-E4_DM2OPTH	0.5043	finn-b-E4_DM2OPTH
rs2910921	C	T	0.0259	0.0982	0.7921	Type 2 diabetes with ophthalmic complications || id:finn-b-E4_DM2OPTH	0.9711	finn-b-E4_DM2OPTH
rs60081663	C	G	0.0209	0.0931	0.8222	Type 2 diabetes with ophthalmic complications || id:finn-b-E4_DM2OPTH	0.03129	finn-b-E4_DM2OPTH
rs340991	A	G	-0.0077	0.0369	0.8352	Type 2 diabetes with ophthalmic complications || id:finn-b-E4_DM2OPTH	0.2663	finn-b-E4_DM2OPTH
rs10941294	C	T	0.0471	0.0718	0.5123	Type 2 diabetes with ophthalmic complications || id:finn-b-E4_DM2OPTH	0.05445	finn-b-E4_DM2OPTH
rs2229917	A	G	0.0379	0.082	0.643899	Type 2 diabetes with ophthalmic complications || id:finn-b-E4_DM2OPTH	0.04226	finn-b-E4_DM2OPTH
rs9423647	G	A	0.0399	0.033	0.2267	Type 2 diabetes with ophthalmic complications || id:finn-b-E4_DM2OPTH	0.5581	finn-b-E4_DM2OPTH
rs3127230	C	T	0.0122	0.0356	0.7317	Type 2 diabetes with ophthalmic complications || id:finn-b-E4_DM2OPTH	0.3045	finn-b-E4_DM2OPTH
rs7098347	G	A	0.0164	0.033	0.619801	Type 2 diabetes with ophthalmic complications || id:finn-b-E4_DM2OPTH	0.435	finn-b-E4_DM2OPTH
rs72850165	T	C	0.0169	0.0613	0.7824	Type 2 diabetes with ophthalmic complications || id:finn-b-E4_DM2OPTH	0.07745	finn-b-E4_DM2OPTH
rs367480	A	G	-0.0123	0.0341	0.719	Type 2 diabetes with ophthalmic complications || id:finn-b-E4_DM2OPTH	0.6409	finn-b-E4_DM2OPTH
rs1928659	T	C	-0.0238	0.0408	0.5597	Type 2 diabetes with ophthalmic complications || id:finn-b-E4_DM2OPTH	0.2025	finn-b-E4_DM2OPTH
rs7923280	T	A	-0.0834	0.0366	0.0227101	Type 2 diabetes with ophthalmic complications || id:finn-b-E4_DM2OPTH	0.718	finn-b-E4_DM2OPTH
rs8066522	A	G	0.0519	0.0346	0.1339	Type 2 diabetes with ophthalmic complications || id:finn-b-E4_DM2OPTH	0.6689	finn-b-E4_DM2OPTH
rs9905659	G	A	-0.0292	0.0425	0.4913	Type 2 diabetes with ophthalmic complications || id:finn-b-E4_DM2OPTH	0.1839	finn-b-E4_DM2OPTH
rs12964517	G	A	-0.0158	0.0362	0.6625	Type 2 diabetes with ophthalmic complications || id:finn-b-E4_DM2OPTH	0.2825	finn-b-E4_DM2OPTH
rs6025153	C	G	0.0118	0.0336	0.7247	Type 2 diabetes with ophthalmic complications || id:finn-b-E4_DM2OPTH	0.6125	finn-b-E4_DM2OPTH
rs9537886	A	C	0.041	0.0329	0.2134	Type 2 diabetes with ophthalmic complications || id:finn-b-E4_DM2OPTH	0.4281	finn-b-E4_DM2OPTH
rs114889439	A	G	-0.0701	0.09	0.4365	Type 2 diabetes with ophthalmic complications || id:finn-b-E4_DM2OPTH	0.03453	finn-b-E4_DM2OPTH
rs35182105	A	G	0.0357	0.0732	0.6262	Type 2 diabetes with ophthalmic complications || id:finn-b-E4_DM2OPTH	0.05401	finn-b-E4_DM2OPTH
rs12362320	G	C	-0.0782	0.0331	0.0182301	Type 2 diabetes with ophthalmic complications || id:finn-b-E4_DM2OPTH	0.4266	finn-b-E4_DM2OPTH
rs2321387	G	A	0.0421	0.033	0.2024	Type 2 diabetes with ophthalmic complications || id:finn-b-E4_DM2OPTH	0.4302	finn-b-E4_DM2OPTH
rs73512608	G	A	-0.0301	0.0721	0.676401	Type 2 diabetes with ophthalmic complications || id:finn-b-E4_DM2OPTH	0.05304	finn-b-E4_DM2OPTH
rs61972390	T	C	0.0094	0.0481	0.8451	Type 2 diabetes with ophthalmic complications || id:finn-b-E4_DM2OPTH	0.1369	finn-b-E4_DM2OPTH
rs16950051	A	G	0.0414	0.0658	0.528799	Type 2 diabetes with ophthalmic complications || id:finn-b-E4_DM2OPTH	0.06553	finn-b-E4_DM2OPTH
rs1403396	A	T	-0.0074	0.0397	0.853	Type 2 diabetes with ophthalmic complications || id:finn-b-E4_DM2OPTH	0.2176	finn-b-E4_DM2OPTH
rs12304031	G	A	0.0088	0.0501	0.8598	Type 2 diabetes with ophthalmic complications || id:finn-b-E4_DM2OPTH	0.1232	finn-b-E4_DM2OPTH
rs4767113	C	T	0.0163	0.0349	0.6413	Type 2 diabetes with ophthalmic complications || id:finn-b-E4_DM2OPTH	0.3273	finn-b-E4_DM2OPTH
rs7322368	C	T	0.0609	0.057	0.2854	Type 2 diabetes with ophthalmic complications || id:finn-b-E4_DM2OPTH	0.9094	finn-b-E4_DM2OPTH
rs11750293	G	T	0.0484	0.034	0.1547	Type 2 diabetes with ophthalmic complications || id:finn-b-E4_DM2OPTH	0.3699	finn-b-E4_DM2OPTH
rs10036909	C	T	0.0299	0.0826	0.717399	Type 2 diabetes with ophthalmic complications || id:finn-b-E4_DM2OPTH	0.04049	finn-b-E4_DM2OPTH
rs3734633	G	A	0.022	0.0699	0.7533	Type 2 diabetes with ophthalmic complications || id:finn-b-E4_DM2OPTH	0.05796	finn-b-E4_DM2OPTH
rs6910935	G	A	-0.0004	0.0681	0.9955	Type 2 diabetes with ophthalmic complications || id:finn-b-E4_DM2OPTH	0.9397	finn-b-E4_DM2OPTH
rs2090816	C	A	-0.0154	0.0427	0.7173	Type 2 diabetes with ophthalmic complications || id:finn-b-E4_DM2OPTH	0.8164	finn-b-E4_DM2OPTH
rs11755180	C	G	0.0193	0.0329	0.5576	Type 2 diabetes with ophthalmic complications || id:finn-b-E4_DM2OPTH	0.4555	finn-b-E4_DM2OPTH
rs9494710	C	T	0.0091	0.0351	0.7966	Type 2 diabetes with ophthalmic complications || id:finn-b-E4_DM2OPTH	0.3219	finn-b-E4_DM2OPTH
rs6934062	G	C	-0.0504	0.0351	0.1514	Type 2 diabetes with ophthalmic complications || id:finn-b-E4_DM2OPTH	0.3178	finn-b-E4_DM2OPTH
rs2050185	A	G	-0.0213	0.0337	0.527	Type 2 diabetes with ophthalmic complications || id:finn-b-E4_DM2OPTH	0.6253	finn-b-E4_DM2OPTH
rs10872669	G	A	-0.0412	0.0569	0.4687	Type 2 diabetes with ophthalmic complications || id:finn-b-E4_DM2OPTH	0.9084	finn-b-E4_DM2OPTH
rs78191726	T	C	-0.0626	0.0625	0.3166	Type 2 diabetes with ophthalmic complications || id:finn-b-E4_DM2OPTH	0.07299	finn-b-E4_DM2OPTH
rs1576241	A	G	0.0131	0.0335	0.696599	Type 2 diabetes with ophthalmic complications || id:finn-b-E4_DM2OPTH	0.3809	finn-b-E4_DM2OPTH
rs3005511	G	A	0.0421	0.0357	0.2377	Type 2 diabetes with ophthalmic complications || id:finn-b-E4_DM2OPTH	0.7007	finn-b-E4_DM2OPTH
rs12195431	T	C	0.1014	0.0547	0.0637602	Type 2 diabetes with ophthalmic complications || id:finn-b-E4_DM2OPTH	0.09748	finn-b-E4_DM2OPTH
rs2820282	C	A	0.0093	0.0336	0.7813	Type 2 diabetes with ophthalmic complications || id:finn-b-E4_DM2OPTH	0.5994	finn-b-E4_DM2OPTH
rs1416041	A	C	0.0141	0.0403	0.726901	Type 2 diabetes with ophthalmic complications || id:finn-b-E4_DM2OPTH	0.2083	finn-b-E4_DM2OPTH
rs10952110	G	T	-0.0556	0.033	0.0918396	Type 2 diabetes with ophthalmic complications || id:finn-b-E4_DM2OPTH	0.4447	finn-b-E4_DM2OPTH
rs28696126	T	A	0.0081	0.0492	0.8699	Type 2 diabetes with ophthalmic complications || id:finn-b-E4_DM2OPTH	0.8721	finn-b-E4_DM2OPTH
rs10274562	C	T	-0.0144	0.0337	0.6691	Type 2 diabetes with ophthalmic complications || id:finn-b-E4_DM2OPTH	0.3801	finn-b-E4_DM2OPTH
rs34302036	G	A	0.0855	0.033	0.00960506	Type 2 diabetes with ophthalmic complications || id:finn-b-E4_DM2OPTH	0.5773	finn-b-E4_DM2OPTH
rs36081916	T	C	-0.0276	0.058	0.634501	Type 2 diabetes with ophthalmic complications || id:finn-b-E4_DM2OPTH	0.08969	finn-b-E4_DM2OPTH
rs10233278	T	C	0.0266	0.033	0.42	Type 2 diabetes with ophthalmic complications || id:finn-b-E4_DM2OPTH	0.5555	finn-b-E4_DM2OPTH
rs17235252	T	C	-0.0599	0.0508	0.2376	Type 2 diabetes with ophthalmic complications || id:finn-b-E4_DM2OPTH	0.1194	finn-b-E4_DM2OPTH
rs117347059	G	C	0.0901	0.042	0.03179	Type 2 diabetes with ophthalmic complications || id:finn-b-E4_DM2OPTH	0.1881	finn-b-E4_DM2OPTH
rs2240838	G	A	-0.033	0.0331	0.3189	Type 2 diabetes with ophthalmic complications || id:finn-b-E4_DM2OPTH	0.4599	finn-b-E4_DM2OPTH
rs55744759	A	G	-0.0157	0.0516	0.761001	Type 2 diabetes with ophthalmic complications || id:finn-b-E4_DM2OPTH	0.1124	finn-b-E4_DM2OPTH
rs3801748	G	A	-0.0187	0.0339	0.5819	Type 2 diabetes with ophthalmic complications || id:finn-b-E4_DM2OPTH	0.3622	finn-b-E4_DM2OPTH
rs78410648	A	G	0.0662	0.0524	0.2066	Type 2 diabetes with ophthalmic complications || id:finn-b-E4_DM2OPTH	0.1085	finn-b-E4_DM2OPTH
rs12974142	G	A	0.0524	0.0637	0.4112	Type 2 diabetes with ophthalmic complications || id:finn-b-E4_DM2OPTH	0.0702	finn-b-E4_DM2OPTH
rs45480394	T	G	-0.0766	0.0342	0.0252901	Type 2 diabetes with ophthalmic complications || id:finn-b-E4_DM2OPTH	0.3605	finn-b-E4_DM2OPTH
rs149807560	C	A	0.0556	0.0641	0.3853	Type 2 diabetes with ophthalmic complications || id:finn-b-E4_DM2OPTH	0.06909	finn-b-E4_DM2OPTH
rs6082461	C	A	-0.057	0.0403	0.1573	Type 2 diabetes with ophthalmic complications || id:finn-b-E4_DM2OPTH	0.7944	finn-b-E4_DM2OPTH
rs672217	G	A	0.007	0.0411	0.8657	Type 2 diabetes with ophthalmic complications || id:finn-b-E4_DM2OPTH	0.1982	finn-b-E4_DM2OPTH
rs17084793	G	A	-0.0233	0.046	0.6134	Type 2 diabetes with ophthalmic complications || id:finn-b-E4_DM2OPTH	0.1465	finn-b-E4_DM2OPTH
rs7226487	A	G	-0.0545	0.0326	0.0951897	Type 2 diabetes with ophthalmic complications || id:finn-b-E4_DM2OPTH	0.4533	finn-b-E4_DM2OPTH
rs17296933	C	G	0.0389	0.0518	0.4533	Type 2 diabetes with ophthalmic complications || id:finn-b-E4_DM2OPTH	0.1139	finn-b-E4_DM2OPTH
rs646327	G	A	-0.0155	0.0333	0.641599	Type 2 diabetes with ophthalmic complications || id:finn-b-E4_DM2OPTH	0.4089	finn-b-E4_DM2OPTH
rs1287018	G	A	-0.006	0.0419	0.887	Type 2 diabetes with ophthalmic complications || id:finn-b-E4_DM2OPTH	0.186	finn-b-E4_DM2OPTH
rs62132810	A	G	-0.0425	0.0472	0.3676	Type 2 diabetes with ophthalmic complications || id:finn-b-E4_DM2OPTH	0.1441	finn-b-E4_DM2OPTH
rs4113676	A	C	-0.0356	0.1417	0.8018	Type 2 diabetes with ophthalmic complications || id:finn-b-E4_DM2OPTH	0.01494	finn-b-E4_DM2OPTH
rs6105066	T	C	0.0062	0.0367	0.8662	Type 2 diabetes with ophthalmic complications || id:finn-b-E4_DM2OPTH	0.2765	finn-b-E4_DM2OPTH
rs34781347	G	A	0.0659	0.0636	0.3	Type 2 diabetes with ophthalmic complications || id:finn-b-E4_DM2OPTH	0.07105	finn-b-E4_DM2OPTH
rs6112314	A	C	-0.0527	0.0347	0.1288	Type 2 diabetes with ophthalmic complications || id:finn-b-E4_DM2OPTH	0.3315	finn-b-E4_DM2OPTH
rs189356	G	A	-0.0305	0.0332	0.3577	Type 2 diabetes with ophthalmic complications || id:finn-b-E4_DM2OPTH	0.5709	finn-b-E4_DM2OPTH
rs12977163	G	C	-0.0694	0.0336	0.0390202	Type 2 diabetes with ophthalmic complications || id:finn-b-E4_DM2OPTH	0.3905	finn-b-E4_DM2OPTH
rs6508769	C	T	-0.074	0.0459	0.1065	Type 2 diabetes with ophthalmic complications || id:finn-b-E4_DM2OPTH	0.8538	finn-b-E4_DM2OPTH
rs17619981	T	G	0.0164	0.0474	0.73	Type 2 diabetes with ophthalmic complications || id:finn-b-E4_DM2OPTH	0.1351	finn-b-E4_DM2OPTH
rs2872237	A	C	0.059	0.0335	0.0785091	Type 2 diabetes with ophthalmic complications || id:finn-b-E4_DM2OPTH	0.6004	finn-b-E4_DM2OPTH
rs6580353	T	C	-0.0136	0.041	0.7391	Type 2 diabetes with ophthalmic complications || id:finn-b-E4_DM2OPTH	0.2049	finn-b-E4_DM2OPTH
rs12189346	G	A	-0.0575	0.0421	0.1717	Type 2 diabetes with ophthalmic complications || id:finn-b-E4_DM2OPTH	0.1863	finn-b-E4_DM2OPTH
rs447950	A	G	-0.0135	0.0337	0.6885	Type 2 diabetes with ophthalmic complications || id:finn-b-E4_DM2OPTH	0.3758	finn-b-E4_DM2OPTH
rs209813	G	A	0.0176	0.0464	0.7052	Type 2 diabetes with ophthalmic complications || id:finn-b-E4_DM2OPTH	0.1452	finn-b-E4_DM2OPTH
rs9276029	A	G	-0.0489	0.0434	0.2604	Type 2 diabetes with ophthalmic complications || id:finn-b-E4_DM2OPTH	0.1949	finn-b-E4_DM2OPTH
rs1643968	T	C	0.0259	0.0341	0.4482	Type 2 diabetes with ophthalmic complications || id:finn-b-E4_DM2OPTH	0.3583	finn-b-E4_DM2OPTH
rs12208226	C	A	-0.0321	0.054	0.5525	Type 2 diabetes with ophthalmic complications || id:finn-b-E4_DM2OPTH	0.1064	finn-b-E4_DM2OPTH
rs1842454	G	A	0.0137	0.0417	0.742099	Type 2 diabetes with ophthalmic complications || id:finn-b-E4_DM2OPTH	0.1875	finn-b-E4_DM2OPTH
rs1901739	G	T	0.0313	0.0326	0.3368	Type 2 diabetes with ophthalmic complications || id:finn-b-E4_DM2OPTH	0.4628	finn-b-E4_DM2OPTH
rs62376424	C	T	-0.0046	0.0354	0.8965	Type 2 diabetes with ophthalmic complications || id:finn-b-E4_DM2OPTH	0.3052	finn-b-E4_DM2OPTH
rs10060821	T	C	0.0567	0.0384	0.1399	Type 2 diabetes with ophthalmic complications || id:finn-b-E4_DM2OPTH	0.2425	finn-b-E4_DM2OPTH
rs73176030	T	C	0.0166	0.0368	0.6516	Type 2 diabetes with ophthalmic complications || id:finn-b-E4_DM2OPTH	0.273	finn-b-E4_DM2OPTH
rs41816	A	G	-0.0558	0.0357	0.118	Type 2 diabetes with ophthalmic complications || id:finn-b-E4_DM2OPTH	0.3011	finn-b-E4_DM2OPTH
rs2613606	T	C	0.0284	0.0329	0.3881	Type 2 diabetes with ophthalmic complications || id:finn-b-E4_DM2OPTH	0.5821	finn-b-E4_DM2OPTH
rs740358	G	T	0.086	0.0669	0.1986	Type 2 diabetes with ophthalmic complications || id:finn-b-E4_DM2OPTH	0.06332	finn-b-E4_DM2OPTH
rs2791343	T	C	0.0239	0.0332	0.4715	Type 2 diabetes with ophthalmic complications || id:finn-b-E4_DM2OPTH	0.3968	finn-b-E4_DM2OPTH
rs34187114	C	A	0.0047	0.0516	0.9269	Type 2 diabetes with ophthalmic complications || id:finn-b-E4_DM2OPTH	0.1112	finn-b-E4_DM2OPTH
rs606117	G	A	-0.0424	0.0367	0.2484	Type 2 diabetes with ophthalmic complications || id:finn-b-E4_DM2OPTH	0.7299	finn-b-E4_DM2OPTH
rs10815577	C	G	0.0287	0.0331	0.3859	Type 2 diabetes with ophthalmic complications || id:finn-b-E4_DM2OPTH	0.4195	finn-b-E4_DM2OPTH
rs10976229	T	G	0.0431	0.0485	0.3747	Type 2 diabetes with ophthalmic complications || id:finn-b-E4_DM2OPTH	0.1299	finn-b-E4_DM2OPTH
rs10093861	G	A	0.0662	0.0333	0.0468803	Type 2 diabetes with ophthalmic complications || id:finn-b-E4_DM2OPTH	0.4074	finn-b-E4_DM2OPTH
rs62531359	T	G	0.0076	0.0425	0.8581	Type 2 diabetes with ophthalmic complications || id:finn-b-E4_DM2OPTH	0.1838	finn-b-E4_DM2OPTH
rs28418786	C	G	-0.0338	0.052	0.5158	Type 2 diabetes with ophthalmic complications || id:finn-b-E4_DM2OPTH	0.1101	finn-b-E4_DM2OPTH
rs11166701	G	A	0.01	0.0327	0.759	Type 2 diabetes with ophthalmic complications || id:finn-b-E4_DM2OPTH	0.5099	finn-b-E4_DM2OPTH
rs7174549	T	C	-0.0399	0.034	0.2403	Type 2 diabetes with ophthalmic complications || id:finn-b-E4_DM2OPTH	0.6416	finn-b-E4_DM2OPTH
rs72767435	T	C	0.053	0.0716	0.4592	Type 2 diabetes with ophthalmic complications || id:finn-b-E4_DM2OPTH	0.05476	finn-b-E4_DM2OPTH
rs17138946	G	T	-0.101	0.0656	0.1238	Type 2 diabetes with ophthalmic complications || id:finn-b-E4_DM2OPTH	0.06661	finn-b-E4_DM2OPTH
rs12440440	A	G	-0.0163	0.0345	0.6363	Type 2 diabetes with ophthalmic complications || id:finn-b-E4_DM2OPTH	0.342	finn-b-E4_DM2OPTH
rs16959793	A	C	-0.0136	0.0332	0.681601	Type 2 diabetes with ophthalmic complications || id:finn-b-E4_DM2OPTH	0.4138	finn-b-E4_DM2OPTH
rs542415	T	C	0.0249	0.0335	0.4576	Type 2 diabetes with ophthalmic complications || id:finn-b-E4_DM2OPTH	0.3915	finn-b-E4_DM2OPTH
rs16940167	C	T	-0.0375	0.0415	0.3664	Type 2 diabetes with ophthalmic complications || id:finn-b-E4_DM2OPTH	0.191	finn-b-E4_DM2OPTH
rs11637981	T	G	0.0029	0.0328	0.9305	Type 2 diabetes with ophthalmic complications || id:finn-b-E4_DM2OPTH	0.4425	finn-b-E4_DM2OPTH
rs74315802	G	T	-0.107	0.0431	0.0130401	Type 2 diabetes with ophthalmic complications || id:finn-b-E4_DM2OPTH	0.1835	finn-b-E4_DM2OPTH
rs2715439	T	C	-0.0403	0.0326	0.2165	Type 2 diabetes with ophthalmic complications || id:finn-b-E4_DM2OPTH	0.529	finn-b-E4_DM2OPTH
rs11864644	T	C	-0.0195	0.0515	0.7052	Type 2 diabetes with ophthalmic complications || id:finn-b-E4_DM2OPTH	0.1161	finn-b-E4_DM2OPTH
rs55682560	C	T	0.0103	0.0611	0.866	Type 2 diabetes with ophthalmic complications || id:finn-b-E4_DM2OPTH	0.07744	finn-b-E4_DM2OPTH
rs1862649	G	A	-0.095	0.0636	0.1352	Type 2 diabetes with ophthalmic complications || id:finn-b-E4_DM2OPTH	0.06896	finn-b-E4_DM2OPTH
rs4078432	T	C	0.0079	0.0435	0.8554	Type 2 diabetes with ophthalmic complications || id:finn-b-E4_DM2OPTH	0.8272	finn-b-E4_DM2OPTH
rs8003149	C	T	-0.0367	0.0346	0.289	Type 2 diabetes with ophthalmic complications || id:finn-b-E4_DM2OPTH	0.3329	finn-b-E4_DM2OPTH
rs34962571	A	C	0.0471	0.0541	0.3843	Type 2 diabetes with ophthalmic complications || id:finn-b-E4_DM2OPTH	0.1012	finn-b-E4_DM2OPTH
rs57512504	T	A	-0.0021	0.0329	0.9487	Type 2 diabetes with ophthalmic complications || id:finn-b-E4_DM2OPTH	0.432	finn-b-E4_DM2OPTH
rs72759041	G	T	-0.0749	0.0406	0.0647903	Type 2 diabetes with ophthalmic complications || id:finn-b-E4_DM2OPTH	0.209	finn-b-E4_DM2OPTH
rs685403	G	C	-0.0013	0.0483	0.978	Type 2 diabetes with ophthalmic complications || id:finn-b-E4_DM2OPTH	0.1318	finn-b-E4_DM2OPTH
rs9973122	A	T	-0.0569	0.0602	0.3451	Type 2 diabetes with ophthalmic complications || id:finn-b-E4_DM2OPTH	0.9188	finn-b-E4_DM2OPTH
rs112362903	A	G	0.0778	0.0881	0.3769	Type 2 diabetes with ophthalmic complications || id:finn-b-E4_DM2OPTH	0.03442	finn-b-E4_DM2OPTH
rs72829893	G	T	0.0274	0.054	0.6112	Type 2 diabetes with ophthalmic complications || id:finn-b-E4_DM2OPTH	0.1031	finn-b-E4_DM2OPTH
rs11655079	T	C	0.0729	0.0419	0.0816695	Type 2 diabetes with ophthalmic complications || id:finn-b-E4_DM2OPTH	0.186	finn-b-E4_DM2OPTH
rs56188186	A	G	-0.0296	0.0752	0.6938	Type 2 diabetes with ophthalmic complications || id:finn-b-E4_DM2OPTH	0.04828	finn-b-E4_DM2OPTH
rs4792380	A	T	0.0176	0.0942	0.8522	Type 2 diabetes with ophthalmic complications || id:finn-b-E4_DM2OPTH	0.03045	finn-b-E4_DM2OPTH
rs6501525	A	G	-0.0683	0.0346	0.0481804	Type 2 diabetes with ophthalmic complications || id:finn-b-E4_DM2OPTH	0.3403	finn-b-E4_DM2OPTH
rs34528142	C	G	0.0191	0.0408	0.6391	Type 2 diabetes with ophthalmic complications || id:finn-b-E4_DM2OPTH	0.2108	finn-b-E4_DM2OPTH
rs79640386	T	A	-0.0305	0.0482	0.5276	Type 2 diabetes with ophthalmic complications || id:finn-b-E4_DM2OPTH	0.1317	finn-b-E4_DM2OPTH
rs12458218	T	C	0.0243	0.0425	0.5671	Type 2 diabetes with ophthalmic complications || id:finn-b-E4_DM2OPTH	0.1803	finn-b-E4_DM2OPTH
rs4506934	C	T	0.0434	0.0513	0.3975	Type 2 diabetes with ophthalmic complications || id:finn-b-E4_DM2OPTH	0.1176	finn-b-E4_DM2OPTH
rs78169027	A	G	-0.0238	0.0687	0.7293	Type 2 diabetes with ophthalmic complications || id:finn-b-E4_DM2OPTH	0.06189	finn-b-E4_DM2OPTH
rs7104872	G	A	-0.0835	0.0521	0.1089	Type 2 diabetes with ophthalmic complications || id:finn-b-E4_DM2OPTH	0.1108	finn-b-E4_DM2OPTH
rs607327	T	C	-0.0408	0.0337	0.2263	Type 2 diabetes with ophthalmic complications || id:finn-b-E4_DM2OPTH	0.6263	finn-b-E4_DM2OPTH
rs116974815	C	A	-0.0561	0.0655	0.3915	Type 2 diabetes with ophthalmic complications || id:finn-b-E4_DM2OPTH	0.0692	finn-b-E4_DM2OPTH
rs949341	A	G	-0.0159	0.0365	0.6631	Type 2 diabetes with ophthalmic complications || id:finn-b-E4_DM2OPTH	0.7214	finn-b-E4_DM2OPTH
rs34071565	T	A	0.1893	0.0669	0.00466004	Type 2 diabetes with ophthalmic complications || id:finn-b-E4_DM2OPTH	0.06333	finn-b-E4_DM2OPTH
rs1784446	A	G	-0.0004	0.0326	0.99	Type 2 diabetes with ophthalmic complications || id:finn-b-E4_DM2OPTH	0.5125	finn-b-E4_DM2OPTH
rs10890671	C	T	0.0272	0.033	0.409	Type 2 diabetes with ophthalmic complications || id:finn-b-E4_DM2OPTH	0.4368	finn-b-E4_DM2OPTH
rs7298818	C	T	0.0328	0.0542	0.545301	Type 2 diabetes with ophthalmic complications || id:finn-b-E4_DM2OPTH	0.1006	finn-b-E4_DM2OPTH
rs34576931	G	C	0.0443	0.0641	0.49	Type 2 diabetes with ophthalmic complications || id:finn-b-E4_DM2OPTH	0.0688	finn-b-E4_DM2OPTH
rs55793120	T	C	-0.0945	0.0689	0.1702	Type 2 diabetes with ophthalmic complications || id:finn-b-E4_DM2OPTH	0.06174	finn-b-E4_DM2OPTH
rs61883564	A	G	0.0361	0.0478	0.4508	Type 2 diabetes with ophthalmic complications || id:finn-b-E4_DM2OPTH	0.136	finn-b-E4_DM2OPTH
rs11018566	A	G	-0.0933	0.0733	0.203	Type 2 diabetes with ophthalmic complications || id:finn-b-E4_DM2OPTH	0.05348	finn-b-E4_DM2OPTH
rs7109293	A	G	0.0187	0.0514	0.715599	Type 2 diabetes with ophthalmic complications || id:finn-b-E4_DM2OPTH	0.1174	finn-b-E4_DM2OPTH
rs1154904	G	A	-0.042	0.0326	0.1976	Type 2 diabetes with ophthalmic complications || id:finn-b-E4_DM2OPTH	0.5075	finn-b-E4_DM2OPTH
rs7303158	C	T	-0.0038	0.0328	0.9078	Type 2 diabetes with ophthalmic complications || id:finn-b-E4_DM2OPTH	0.4486	finn-b-E4_DM2OPTH
rs1997204	C	T	-0.1707	0.0776	0.0277703	Type 2 diabetes with ophthalmic complications || id:finn-b-E4_DM2OPTH	0.9552	finn-b-E4_DM2OPTH
rs57466170	C	T	0.0298	0.0627	0.635199	Type 2 diabetes with ophthalmic complications || id:finn-b-E4_DM2OPTH	0.07504	finn-b-E4_DM2OPTH
rs1223978	C	T	0.0044	0.0329	0.8929	Type 2 diabetes with ophthalmic complications || id:finn-b-E4_DM2OPTH	0.531	finn-b-E4_DM2OPTH
rs2023437	T	C	0.0107	0.0499	0.8298	Type 2 diabetes with ophthalmic complications || id:finn-b-E4_DM2OPTH	0.1244	finn-b-E4_DM2OPTH
rs898577	C	T	-0.0168	0.0711	0.8131	Type 2 diabetes with ophthalmic complications || id:finn-b-E4_DM2OPTH	0.9429	finn-b-E4_DM2OPTH
rs28480294	C	T	-0.0333	0.0343	0.3313	Type 2 diabetes with ophthalmic complications || id:finn-b-E4_DM2OPTH	0.6422	finn-b-E4_DM2OPTH
rs75285799	T	C	-0.0475	0.045	0.2912	Type 2 diabetes with ophthalmic complications || id:finn-b-E4_DM2OPTH	0.1571	finn-b-E4_DM2OPTH
rs12131224	C	T	-0.0222	0.053	0.675499	Type 2 diabetes with ophthalmic complications || id:finn-b-E4_DM2OPTH	0.1089	finn-b-E4_DM2OPTH
rs3980709	A	T	-0.0536	0.0429	0.2116	Type 2 diabetes with ophthalmic complications || id:finn-b-E4_DM2OPTH	0.175	finn-b-E4_DM2OPTH
rs12566247	T	A	0.0118	0.0331	0.7205	Type 2 diabetes with ophthalmic complications || id:finn-b-E4_DM2OPTH	0.4262	finn-b-E4_DM2OPTH
rs270727	G	C	0.0326	0.0352	0.3542	Type 2 diabetes with ophthalmic complications || id:finn-b-E4_DM2OPTH	0.3256	finn-b-E4_DM2OPTH
rs2798105	A	G	-0.0325	0.0548	0.5535	Type 2 diabetes with ophthalmic complications || id:finn-b-E4_DM2OPTH	0.09944	finn-b-E4_DM2OPTH
rs75416973	A	G	0.0387	0.0393	0.3251	Type 2 diabetes with ophthalmic complications || id:finn-b-E4_DM2OPTH	0.2213	finn-b-E4_DM2OPTH
rs3842897	G	A	-0.0056	0.0576	0.9231	Type 2 diabetes with ophthalmic complications || id:finn-b-E4_DM2OPTH	0.08912	finn-b-E4_DM2OPTH
rs10910677	G	C	0.0468	0.0371	0.2076	Type 2 diabetes with ophthalmic complications || id:finn-b-E4_DM2OPTH	0.6681	finn-b-E4_DM2OPTH
rs240104	T	C	-0.0871	0.0365	0.0172001	Type 2 diabetes with ophthalmic complications || id:finn-b-E4_DM2OPTH	0.2846	finn-b-E4_DM2OPTH
rs7546249	A	T	-0.0508	0.0358	0.1558	Type 2 diabetes with ophthalmic complications || id:finn-b-E4_DM2OPTH	0.7062	finn-b-E4_DM2OPTH
rs62190261	A	C	-0.0572	0.0586	0.3291	Type 2 diabetes with ophthalmic complications || id:finn-b-E4_DM2OPTH	0.0875	finn-b-E4_DM2OPTH
rs1595463	C	A	0.0136	0.033	0.6807	Type 2 diabetes with ophthalmic complications || id:finn-b-E4_DM2OPTH	0.5391	finn-b-E4_DM2OPTH
rs7627405	C	T	0.0008	0.0413	0.9847	Type 2 diabetes with ophthalmic complications || id:finn-b-E4_DM2OPTH	0.2021	finn-b-E4_DM2OPTH
rs10209007	G	C	0.0095	0.073	0.8964	Type 2 diabetes with ophthalmic complications || id:finn-b-E4_DM2OPTH	0.05274	finn-b-E4_DM2OPTH
rs13005175	G	A	0.0469	0.0791	0.5535	Type 2 diabetes with ophthalmic complications || id:finn-b-E4_DM2OPTH	0.9557	finn-b-E4_DM2OPTH
rs77655283	G	A	0.0742	0.064	0.2465	Type 2 diabetes with ophthalmic complications || id:finn-b-E4_DM2OPTH	0.06977	finn-b-E4_DM2OPTH
rs7569771	A	G	-0.0116	0.038	0.760699	Type 2 diabetes with ophthalmic complications || id:finn-b-E4_DM2OPTH	0.2481	finn-b-E4_DM2OPTH
rs12467854	G	C	-0.0211	0.0401	0.5997	Type 2 diabetes with ophthalmic complications || id:finn-b-E4_DM2OPTH	0.2115	finn-b-E4_DM2OPTH
rs73113483	T	A	0.0549	0.0498	0.2698	Type 2 diabetes with ophthalmic complications || id:finn-b-E4_DM2OPTH	0.1243	finn-b-E4_DM2OPTH
rs9823439	C	T	0.0288	0.0327	0.3794	Type 2 diabetes with ophthalmic complications || id:finn-b-E4_DM2OPTH	0.5385	finn-b-E4_DM2OPTH
rs73052258	G	A	-0.0413	0.0613	0.500299	Type 2 diabetes with ophthalmic complications || id:finn-b-E4_DM2OPTH	0.07699	finn-b-E4_DM2OPTH
rs75949021	T	C	0.0363	0.0841	0.6656	Type 2 diabetes with ophthalmic complications || id:finn-b-E4_DM2OPTH	0.0396	finn-b-E4_DM2OPTH
rs2686326	T	C	0.0576	0.0333	0.0830195	Type 2 diabetes with ophthalmic complications || id:finn-b-E4_DM2OPTH	0.405	finn-b-E4_DM2OPTH
rs2094024	G	A	0.0211	0.0328	0.5204	Type 2 diabetes with ophthalmic complications || id:finn-b-E4_DM2OPTH	0.5541	finn-b-E4_DM2OPTH
rs72982915	C	T	0.008	0.071	0.9108	Type 2 diabetes with ophthalmic complications || id:finn-b-E4_DM2OPTH	0.05648	finn-b-E4_DM2OPTH
rs62167033	T	C	0.0772	0.0829	0.3514	Type 2 diabetes with ophthalmic complications || id:finn-b-E4_DM2OPTH	0.0409	finn-b-E4_DM2OPTH
rs11715853	G	A	0.014	0.0358	0.695401	Type 2 diabetes with ophthalmic complications || id:finn-b-E4_DM2OPTH	0.2959	finn-b-E4_DM2OPTH
rs6445926	G	C	0.009	0.0333	0.785899	Type 2 diabetes with ophthalmic complications || id:finn-b-E4_DM2OPTH	0.4085	finn-b-E4_DM2OPTH
rs11715072	G	A	0.0385	0.0357	0.2811	Type 2 diabetes with ophthalmic complications || id:finn-b-E4_DM2OPTH	0.301	finn-b-E4_DM2OPTH
rs764177	C	A	-0.0385	0.0341	0.259	Type 2 diabetes with ophthalmic complications || id:finn-b-E4_DM2OPTH	0.3679	finn-b-E4_DM2OPTH
rs6769553	A	G	-0.0513	0.0371	0.1664	Type 2 diabetes with ophthalmic complications || id:finn-b-E4_DM2OPTH	0.261	finn-b-E4_DM2OPTH
rs1948423	T	A	-0.0247	0.0344	0.4732	Type 2 diabetes with ophthalmic complications || id:finn-b-E4_DM2OPTH	0.348	finn-b-E4_DM2OPTH
rs76463770	A	G	0.0378	0.0957	0.693201	Type 2 diabetes with ophthalmic complications || id:finn-b-E4_DM2OPTH	0.03003	finn-b-E4_DM2OPTH
rs430270	A	C	-0.0157	0.042	0.708101	Type 2 diabetes with ophthalmic complications || id:finn-b-E4_DM2OPTH	0.1908	finn-b-E4_DM2OPTH
rs1031599	T	G	0.0102	0.0663	0.8773	Type 2 diabetes with ophthalmic complications || id:finn-b-E4_DM2OPTH	0.9358	finn-b-E4_DM2OPTH
rs511258	G	A	-0.0196	0.0417	0.6387	Type 2 diabetes with ophthalmic complications || id:finn-b-E4_DM2OPTH	0.187	finn-b-E4_DM2OPTH
rs68093214	C	T	-0.0539	0.0382	0.1585	Type 2 diabetes with ophthalmic complications || id:finn-b-E4_DM2OPTH	0.2416	finn-b-E4_DM2OPTH
rs71314086	G	A	-0.0373	0.0617	0.5455	Type 2 diabetes with ophthalmic complications || id:finn-b-E4_DM2OPTH	0.07678	finn-b-E4_DM2OPTH
rs73038677	T	A	-0.0493	0.0476	0.2999	Type 2 diabetes with ophthalmic complications || id:finn-b-E4_DM2OPTH	0.1381	finn-b-E4_DM2OPTH
rs79895140	T	C	-0.0581	0.0521	0.2649	Type 2 diabetes with ophthalmic complications || id:finn-b-E4_DM2OPTH	0.1154	finn-b-E4_DM2OPTH
rs12022129	A	G	0.0092	0.0366	0.8015	Type 2 diabetes with ophthalmic complications || id:finn-b-E4_DM2OPTH	0.7251	finn-b-E4_DM2OPTH
rs6427992	C	G	-0.0044	0.0338	0.8958	Type 2 diabetes with ophthalmic complications || id:finn-b-E4_DM2OPTH	0.6319	finn-b-E4_DM2OPTH
rs12404911	C	T	0.0162	0.0422	0.7014	Type 2 diabetes with ophthalmic complications || id:finn-b-E4_DM2OPTH	0.1842	finn-b-E4_DM2OPTH
rs72730932	C	A	0.0124	0.055	0.8212	Type 2 diabetes with ophthalmic complications || id:finn-b-E4_DM2OPTH	0.09397	finn-b-E4_DM2OPTH
rs4079028	C	T	-0.0433	0.0383	0.259	Type 2 diabetes with ophthalmic complications || id:finn-b-E4_DM2OPTH	0.2397	finn-b-E4_DM2OPTH
rs12747505	G	A	0.0237	0.0498	0.6334	Type 2 diabetes with ophthalmic complications || id:finn-b-E4_DM2OPTH	0.1249	finn-b-E4_DM2OPTH
rs12724320	C	T	-0.0184	0.0335	0.583899	Type 2 diabetes with ophthalmic complications || id:finn-b-E4_DM2OPTH	0.3824	finn-b-E4_DM2OPTH
rs7514702	T	C	-0.0099	0.046	0.8298	Type 2 diabetes with ophthalmic complications || id:finn-b-E4_DM2OPTH	0.1507	finn-b-E4_DM2OPTH
rs4908554	C	T	-0.0024	0.0336	0.944	Type 2 diabetes with ophthalmic complications || id:finn-b-E4_DM2OPTH	0.6152	finn-b-E4_DM2OPTH
rs995642	C	T	-0.0501	0.0383	0.1906	Type 2 diabetes with ophthalmic complications || id:finn-b-E4_DM2OPTH	0.2391	finn-b-E4_DM2OPTH
rs10496759	G	C	0.0245	0.0393	0.5331	Type 2 diabetes with ophthalmic complications || id:finn-b-E4_DM2OPTH	0.2214	finn-b-E4_DM2OPTH
rs72939146	T	A	-0.0353	0.0579	0.542199	Type 2 diabetes with ophthalmic complications || id:finn-b-E4_DM2OPTH	0.0862	finn-b-E4_DM2OPTH
rs1990708	A	C	-0.002	0.0612	0.9738	Type 2 diabetes with ophthalmic complications || id:finn-b-E4_DM2OPTH	0.07874	finn-b-E4_DM2OPTH
rs138460696	A	G	-0.0859	0.0626	0.1702	Type 2 diabetes with ophthalmic complications || id:finn-b-E4_DM2OPTH	0.07695	finn-b-E4_DM2OPTH
rs4493272	T	C	-0.0148	0.0327	0.651199	Type 2 diabetes with ophthalmic complications || id:finn-b-E4_DM2OPTH	0.4775	finn-b-E4_DM2OPTH
rs11890098	A	G	0.0544	0.0365	0.1359	Type 2 diabetes with ophthalmic complications || id:finn-b-E4_DM2OPTH	0.2778	finn-b-E4_DM2OPTH
rs4600608	G	A	0.0811	0.0404	0.0445102	Type 2 diabetes with ophthalmic complications || id:finn-b-E4_DM2OPTH	0.7892	finn-b-E4_DM2OPTH
rs72894957	G	A	0.1177	0.1096	0.2829	Type 2 diabetes with ophthalmic complications || id:finn-b-E4_DM2OPTH	0.02267	finn-b-E4_DM2OPTH
rs72553859	G	C	-0.0463	0.0445	0.2986	Type 2 diabetes with ophthalmic complications || id:finn-b-E4_DM2OPTH	0.163	finn-b-E4_DM2OPTH
rs67832247	C	T	-0.0354	0.0352	0.3146	Type 2 diabetes with ophthalmic complications || id:finn-b-E4_DM2OPTH	0.3376	finn-b-E4_DM2OPTH
rs35225860	A	G	0.0291	0.0836	0.727999	Type 2 diabetes with ophthalmic complications || id:finn-b-E4_DM2OPTH	0.03906	finn-b-E4_DM2OPTH
rs12748533	G	T	-0.0411	0.0361	0.2551	Type 2 diabetes with ophthalmic complications || id:finn-b-E4_DM2OPTH	0.289	finn-b-E4_DM2OPTH
rs1528479	A	G	-0.0085	0.0338	0.8015	Type 2 diabetes with ophthalmic complications || id:finn-b-E4_DM2OPTH	0.6247	finn-b-E4_DM2OPTH
rs13376554	A	T	-0.0348	0.1055	0.7415	Type 2 diabetes with ophthalmic complications || id:finn-b-E4_DM2OPTH	0.02536	finn-b-E4_DM2OPTH
rs6657302	T	C	0.1159	0.0669	0.0830099	Type 2 diabetes with ophthalmic complications || id:finn-b-E4_DM2OPTH	0.06348	finn-b-E4_DM2OPTH
rs17376049	T	C	0.0945	0.0526	0.0722903	Type 2 diabetes with ophthalmic complications || id:finn-b-E4_DM2OPTH	0.1083	finn-b-E4_DM2OPTH
rs1884466	C	T	0.0491	0.0328	0.1349	Type 2 diabetes with ophthalmic complications || id:finn-b-E4_DM2OPTH	0.5193	finn-b-E4_DM2OPTH
rs9425984	T	C	0.0131	0.0396	0.7411	Type 2 diabetes with ophthalmic complications || id:finn-b-E4_DM2OPTH	0.2184	finn-b-E4_DM2OPTH
rs1926302	G	A	-0.0536	0.0393	0.1723	Type 2 diabetes with ophthalmic complications || id:finn-b-E4_DM2OPTH	0.2258	finn-b-E4_DM2OPTH
rs2050911	G	A	-0.0048	0.0346	0.8902	Type 2 diabetes with ophthalmic complications || id:finn-b-E4_DM2OPTH	0.3383	finn-b-E4_DM2OPTH
rs73729431	C	T	0.0428	0.116	0.7125	Type 2 diabetes with ophthalmic complications || id:finn-b-E4_DM2OPTH	0.0208	finn-b-E4_DM2OPTH
rs116261629	G	C	-0.0594	0.0568	0.2957	Type 2 diabetes with ophthalmic complications || id:finn-b-E4_DM2OPTH	0.0936	finn-b-E4_DM2OPTH
rs9470637	T	A	0.0243	0.0328	0.4582	Type 2 diabetes with ophthalmic complications || id:finn-b-E4_DM2OPTH	0.4879	finn-b-E4_DM2OPTH
rs4146507	C	T	-0.0758	0.038	0.0460299	Type 2 diabetes with ophthalmic complications || id:finn-b-E4_DM2OPTH	0.2446	finn-b-E4_DM2OPTH
rs17163238	G	A	-0.0218	0.0417	0.6012	Type 2 diabetes with ophthalmic complications || id:finn-b-E4_DM2OPTH	0.1915	finn-b-E4_DM2OPTH
rs72821405	T	C	-0.0974	0.0582	0.0940698	Type 2 diabetes with ophthalmic complications || id:finn-b-E4_DM2OPTH	0.08909	finn-b-E4_DM2OPTH
rs6920448	C	T	-0.0625	0.0559	0.2631	Type 2 diabetes with ophthalmic complications || id:finn-b-E4_DM2OPTH	0.09342	finn-b-E4_DM2OPTH
rs13219468	G	C	0.0101	0.0361	0.778901	Type 2 diabetes with ophthalmic complications || id:finn-b-E4_DM2OPTH	0.286	finn-b-E4_DM2OPTH
rs17086536	C	A	0.0484	0.0627	0.4397	Type 2 diabetes with ophthalmic complications || id:finn-b-E4_DM2OPTH	0.07355	finn-b-E4_DM2OPTH
rs17785622	A	G	0.0344	0.0863	0.690699	Type 2 diabetes with ophthalmic complications || id:finn-b-E4_DM2OPTH	0.03811	finn-b-E4_DM2OPTH
rs78609301	A	G	0.019	0.0358	0.5961	Type 2 diabetes with ophthalmic complications || id:finn-b-E4_DM2OPTH	0.2997	finn-b-E4_DM2OPTH
rs4452603	T	G	0.0185	0.0371	0.618399	Type 2 diabetes with ophthalmic complications || id:finn-b-E4_DM2OPTH	0.2722	finn-b-E4_DM2OPTH
rs6899771	A	G	-0.1217	0.0545	0.02559	Type 2 diabetes with ophthalmic complications || id:finn-b-E4_DM2OPTH	0.1007	finn-b-E4_DM2OPTH
rs4708333	T	G	-0.0005	0.0347	0.9895	Type 2 diabetes with ophthalmic complications || id:finn-b-E4_DM2OPTH	0.3409	finn-b-E4_DM2OPTH
rs1232220	T	G	0.0066	0.0552	0.9051	Type 2 diabetes with ophthalmic complications || id:finn-b-E4_DM2OPTH	0.8989	finn-b-E4_DM2OPTH
rs11155559	T	C	-0.0619	0.0566	0.274	Type 2 diabetes with ophthalmic complications || id:finn-b-E4_DM2OPTH	0.09193	finn-b-E4_DM2OPTH
rs11965579	G	C	0.0544	0.1098	0.6204	Type 2 diabetes with ophthalmic complications || id:finn-b-E4_DM2OPTH	0.02214	finn-b-E4_DM2OPTH
rs4270579	A	G	-0.031	0.0352	0.379	Type 2 diabetes with ophthalmic complications || id:finn-b-E4_DM2OPTH	0.6745	finn-b-E4_DM2OPTH
rs11729256	T	C	-0.0156	0.0435	0.719999	Type 2 diabetes with ophthalmic complications || id:finn-b-E4_DM2OPTH	0.1695	finn-b-E4_DM2OPTH
rs3932485	C	T	-0.0347	0.0333	0.2983	Type 2 diabetes with ophthalmic complications || id:finn-b-E4_DM2OPTH	0.3907	finn-b-E4_DM2OPTH
rs9818949	T	G	-0.0075	0.0412	0.8563	Type 2 diabetes with ophthalmic complications || id:finn-b-E4_DM2OPTH	0.7969	finn-b-E4_DM2OPTH
rs994813	A	C	0.0004	0.033	0.9906	Type 2 diabetes with ophthalmic complications || id:finn-b-E4_DM2OPTH	0.4787	finn-b-E4_DM2OPTH
rs4459992	T	C	0.0047	0.0349	0.8927	Type 2 diabetes with ophthalmic complications || id:finn-b-E4_DM2OPTH	0.3274	finn-b-E4_DM2OPTH
rs2017189	T	G	-0.0642	0.0325	0.0483704	Type 2 diabetes with ophthalmic complications || id:finn-b-E4_DM2OPTH	0.5291	finn-b-E4_DM2OPTH
rs11941716	A	G	-0.0926	0.0464	0.04596	Type 2 diabetes with ophthalmic complications || id:finn-b-E4_DM2OPTH	0.152	finn-b-E4_DM2OPTH
rs12512543	A	C	0.0449	0.0587	0.4449	Type 2 diabetes with ophthalmic complications || id:finn-b-E4_DM2OPTH	0.08575	finn-b-E4_DM2OPTH
rs6856150	A	G	-0.0304	0.0494	0.5391	Type 2 diabetes with ophthalmic complications || id:finn-b-E4_DM2OPTH	0.8774	finn-b-E4_DM2OPTH
rs1431492	C	T	-0.0672	0.0448	0.133	Type 2 diabetes with ophthalmic complications || id:finn-b-E4_DM2OPTH	0.1574	finn-b-E4_DM2OPTH
rs10938938	A	G	0.0025	0.0449	0.9553	Type 2 diabetes with ophthalmic complications || id:finn-b-E4_DM2OPTH	0.8429	finn-b-E4_DM2OPTH
rs61791565	T	C	0.0182	0.0329	0.579301	Type 2 diabetes with ophthalmic complications || id:finn-b-E4_DM2OPTH	0.5058	finn-b-E4_DM2OPTH
rs12634070	T	C	0.0456	0.0373	0.2219	Type 2 diabetes with ophthalmic complications || id:finn-b-E4_DM2OPTH	0.2572	finn-b-E4_DM2OPTH
rs10805326	A	G	-0.0181	0.0359	0.6144	Type 2 diabetes with ophthalmic complications || id:finn-b-E4_DM2OPTH	0.7058	finn-b-E4_DM2OPTH
rs73232831	G	A	-0.0301	0.0881	0.7329	Type 2 diabetes with ophthalmic complications || id:finn-b-E4_DM2OPTH	0.03483	finn-b-E4_DM2OPTH
rs35414597	T	A	0.0285	0.0356	0.4238	Type 2 diabetes with ophthalmic complications || id:finn-b-E4_DM2OPTH	0.2975	finn-b-E4_DM2OPTH
rs7680684	T	C	0.0003	0.0345	0.9926	Type 2 diabetes with ophthalmic complications || id:finn-b-E4_DM2OPTH	0.6573	finn-b-E4_DM2OPTH
rs999857	G	A	0.0794	0.0373	0.0332897	Type 2 diabetes with ophthalmic complications || id:finn-b-E4_DM2OPTH	0.2589	finn-b-E4_DM2OPTH
rs4862235	A	G	-0.0206	0.0328	0.5303	Type 2 diabetes with ophthalmic complications || id:finn-b-E4_DM2OPTH	0.5457	finn-b-E4_DM2OPTH
rs1425962	C	G	0.0089	0.0336	0.7915	Type 2 diabetes with ophthalmic complications || id:finn-b-E4_DM2OPTH	0.5991	finn-b-E4_DM2OPTH
rs62353480	A	G	-0.0539	0.0436	0.2172	Type 2 diabetes with ophthalmic complications || id:finn-b-E4_DM2OPTH	0.1757	finn-b-E4_DM2OPTH
rs2561116	T	G	-0.0629	0.071	0.3756	Type 2 diabetes with ophthalmic complications || id:finn-b-E4_DM2OPTH	0.0585	finn-b-E4_DM2OPTH
rs3733511	A	G	-0.0239	0.0357	0.5033	Type 2 diabetes with ophthalmic complications || id:finn-b-E4_DM2OPTH	0.2996	finn-b-E4_DM2OPTH
rs75672793	A	G	-0.0696	0.0783	0.3738	Type 2 diabetes with ophthalmic complications || id:finn-b-E4_DM2OPTH	0.04585	finn-b-E4_DM2OPTH
rs864093	A	C	-0.0185	0.04	0.643501	Type 2 diabetes with ophthalmic complications || id:finn-b-E4_DM2OPTH	0.2107	finn-b-E4_DM2OPTH
rs13139592	T	C	0.0748	0.0481	0.1197	Type 2 diabetes with ophthalmic complications || id:finn-b-E4_DM2OPTH	0.1325	finn-b-E4_DM2OPTH
rs6814436	C	T	0.0265	0.0466	0.5701	Type 2 diabetes with ophthalmic complications || id:finn-b-E4_DM2OPTH	0.8594	finn-b-E4_DM2OPTH
rs2322265	C	T	0.0144	0.0372	0.6988	Type 2 diabetes with ophthalmic complications || id:finn-b-E4_DM2OPTH	0.2656	finn-b-E4_DM2OPTH
rs113753996	T	C	0.0563	0.0419	0.1792	Type 2 diabetes with ophthalmic complications || id:finn-b-E4_DM2OPTH	0.1827	finn-b-E4_DM2OPTH
rs17051335	C	T	-0.006	0.0538	0.9118	Type 2 diabetes with ophthalmic complications || id:finn-b-E4_DM2OPTH	0.1018	finn-b-E4_DM2OPTH
rs9389266	T	G	-0.0409	0.0429	0.3395	Type 2 diabetes with ophthalmic complications || id:finn-b-E4_DM2OPTH	0.1751	finn-b-E4_DM2OPTH
rs9347879	T	C	0.0063	0.0327	0.8482	Type 2 diabetes with ophthalmic complications || id:finn-b-E4_DM2OPTH	0.4891	finn-b-E4_DM2OPTH
rs73139538	G	A	0.0845	0.0955	0.3765	Type 2 diabetes with ophthalmic complications || id:finn-b-E4_DM2OPTH	0.03016	finn-b-E4_DM2OPTH
rs76531781	T	C	0.1372	0.0824	0.0959798	Type 2 diabetes with ophthalmic complications || id:finn-b-E4_DM2OPTH	0.03996	finn-b-E4_DM2OPTH
rs1859797	G	A	0.0245	0.0329	0.4569	Type 2 diabetes with ophthalmic complications || id:finn-b-E4_DM2OPTH	0.5493	finn-b-E4_DM2OPTH
rs17168302	G	A	0.0336	0.0535	0.5302	Type 2 diabetes with ophthalmic complications || id:finn-b-E4_DM2OPTH	0.1059	finn-b-E4_DM2OPTH
rs768830	A	G	0.0351	0.0452	0.4378	Type 2 diabetes with ophthalmic complications || id:finn-b-E4_DM2OPTH	0.8439	finn-b-E4_DM2OPTH
rs73341549	T	C	-0.1296	0.0704	0.0658203	Type 2 diabetes with ophthalmic complications || id:finn-b-E4_DM2OPTH	0.05705	finn-b-E4_DM2OPTH
rs1020520	T	G	-0.094	0.0455	0.0388803	Type 2 diabetes with ophthalmic complications || id:finn-b-E4_DM2OPTH	0.1515	finn-b-E4_DM2OPTH
rs73130967	A	T	-0.0643	0.059	0.2754	Type 2 diabetes with ophthalmic complications || id:finn-b-E4_DM2OPTH	0.08398	finn-b-E4_DM2OPTH
rs6969323	A	C	0.0325	0.0393	0.408	Type 2 diabetes with ophthalmic complications || id:finn-b-E4_DM2OPTH	0.2202	finn-b-E4_DM2OPTH
rs62422654	C	T	-0.0852	0.0402	0.0343297	Type 2 diabetes with ophthalmic complications || id:finn-b-E4_DM2OPTH	0.2084	finn-b-E4_DM2OPTH
rs61264131	A	C	0.062	0.0551	0.2602	Type 2 diabetes with ophthalmic complications || id:finn-b-E4_DM2OPTH	0.09704	finn-b-E4_DM2OPTH
rs17809157	A	T	0.0243	0.0517	0.6389	Type 2 diabetes with ophthalmic complications || id:finn-b-E4_DM2OPTH	0.1142	finn-b-E4_DM2OPTH
rs2523124	C	T	-0.0144	0.0333	0.666	Type 2 diabetes with ophthalmic complications || id:finn-b-E4_DM2OPTH	0.5988	finn-b-E4_DM2OPTH
rs34985298	G	A	0.0117	0.0348	0.736901	Type 2 diabetes with ophthalmic complications || id:finn-b-E4_DM2OPTH	0.3338	finn-b-E4_DM2OPTH
rs2057922	C	G	0.0204	0.0443	0.6451	Type 2 diabetes with ophthalmic complications || id:finn-b-E4_DM2OPTH	0.839	finn-b-E4_DM2OPTH
rs76430504	T	C	0.0704	0.076	0.3546	Type 2 diabetes with ophthalmic complications || id:finn-b-E4_DM2OPTH	0.04831	finn-b-E4_DM2OPTH
rs114398731	G	C	0.0956	0.0716	0.1822	Type 2 diabetes with ophthalmic complications || id:finn-b-E4_DM2OPTH	0.05554	finn-b-E4_DM2OPTH
rs3828477	G	T	0.0048	0.0345	0.8886	Type 2 diabetes with ophthalmic complications || id:finn-b-E4_DM2OPTH	0.3434	finn-b-E4_DM2OPTH
rs72866977	A	C	0.0307	0.0609	0.613901	Type 2 diabetes with ophthalmic complications || id:finn-b-E4_DM2OPTH	0.07882	finn-b-E4_DM2OPTH
rs62397761	A	G	-0.0082	0.035	0.8155	Type 2 diabetes with ophthalmic complications || id:finn-b-E4_DM2OPTH	0.3204	finn-b-E4_DM2OPTH
rs13385922	T	C	-0.0088	0.0344	0.7992	Type 2 diabetes with ophthalmic complications || id:finn-b-E4_DM2OPTH	0.347	finn-b-E4_DM2OPTH
rs12992764	T	G	-0.0949	0.0332	0.00420698	Type 2 diabetes with ophthalmic complications || id:finn-b-E4_DM2OPTH	0.4309	finn-b-E4_DM2OPTH
rs2396460	C	T	0.0269	0.0328	0.4118	Type 2 diabetes with ophthalmic complications || id:finn-b-E4_DM2OPTH	0.5141	finn-b-E4_DM2OPTH
rs259331	C	T	0.1128	0.1412	0.4242	Type 2 diabetes with ophthalmic complications || id:finn-b-E4_DM2OPTH	0.9862	finn-b-E4_DM2OPTH
rs12072562	T	C	0.0919	0.0849	0.2793	Type 2 diabetes with ophthalmic complications || id:finn-b-E4_DM2OPTH	0.03877	finn-b-E4_DM2OPTH
rs638542	A	G	0.0254	0.0361	0.4813	Type 2 diabetes with ophthalmic complications || id:finn-b-E4_DM2OPTH	0.7127	finn-b-E4_DM2OPTH
[truncated: 321 more rows]

## Sheet: Supplementary table 3
SNPs used in retinopathy
[truncated: 91 more rows]

## Sheet: Supplementary table 4
All results of neuropathy and 211 GM taxa
[truncated: 634 more rows]

[truncated: 6 more sheets: Supplementary table 5, Supplementary table 6, Supplementary table 7, Supplementary table 8, Supplementary table 9, Supplementary table 10]
